# Supplementary material for: 4-Acetamido­anilinium nitrate monohydrate
Source: Acta Crystallogr Sect E Struct Rep Online. 2012 May 5;68(Pt 6):o1647. doi: 10.1107/S1600536812019393 (PMC3379248; doi:10.1107/S1600536812019393)
Supplement: Supplementary file 2 [file e-68-o1647-Isup2.hkl]

#
# h,k,l, Fc-squared, Fo-squared, sigma(Fo-squared) and status flag
#
data_I
_shelx_title ' MRAD4'
_shelx_refln_list_code          4
_shelx_F_calc_maximum       57.30
_exptl_crystal_F_000       488.00
_reflns_d_resolution_high  0.7570
 
loop_
 _symmetry_equiv_pos_as_xyz
 'x, y, z'
 '-x, y+1/2, -z+1/2'
 '-x, -y, -z'
 'x, -y-1/2, z-1/2'
 
_cell_length_a     4.1059
_cell_length_b    23.1112
_cell_length_c    11.4702
_cell_angle_alpha  90.000
_cell_angle_beta   92.942
_cell_angle_gamma  90.000
 
_shelx_F_squared_multiplier     1.000
 
loop_
 _refln_index_h
 _refln_index_k
 _refln_index_l
 _refln_F_squared_calc
 _refln_F_squared_meas
 _refln_F_squared_sigma
 _refln_observed_status
   2   0   0      425.89      303.54      9.74 o
   4   0   0        0.16       -0.04      0.53 o
   1   1   0      443.59      443.32     66.19 o
   2   1   0     1448.95     1401.11     28.89 o
   3   1   0       15.25       17.64      0.55 o
   4   1   0        7.73        6.33      0.55 o
   5   1   0        0.90        0.33      1.05 o
   2   2   0      315.16      292.13      5.25 o
   3   2   0       69.79       68.61      1.38 o
   4   2   0        3.42        3.31      0.46 o
   5   2   0        0.66       -1.42      0.94 o
   2   3   0      181.39      164.18      3.28 o
   3   3   0        2.82        2.51      0.23 o
   4   3   0        0.78        1.11      0.48 o
   5   3   0        0.01        1.71      1.15 o
   1   4   0       28.58       36.27      0.67 o
   2   4   0        4.27        3.66      0.28 o
   3   4   0       12.57       10.68      0.37 o
   4   4   0        0.02        0.29      0.37 o
   5   4   0        2.00        2.91      1.82 o
   1   5   0      331.51      355.07      6.27 o
   2   5   0        0.75        0.70      0.20 o
   3   5   0        8.52       10.06      0.35 o
   4   5   0        0.20        0.28      0.30 o
   5   5   0        0.61        0.44      1.29 o
   1   6   0      741.72      728.76     13.55 o
   2   6   0      270.48      262.07      5.05 o
   3   6   0       14.57       18.35      1.08 o
   4   6   0        3.41        3.10      0.68 o
   5   6   0        4.77        4.39      1.08 o
   1   7   0     1499.29     1375.16     32.35 o
   2   7   0      715.31      696.52     14.11 o
   3   7   0       55.10       56.61      1.58 o
   4   7   0       11.22       11.56      0.82 o
   5   7   0        4.37        3.96      0.94 o
   0   8   0     1010.34     1016.44     25.80 o
   1   8   0      737.13      712.29     13.88 o
   2   8   0      108.15      113.46      2.40 o
   3   8   0      150.28      149.19      4.03 o
   4   8   0        0.04        0.63      0.95 o
   5   8   0        6.57        9.02      2.98 o
   1   9   0     1477.85     1354.48     22.74 o
   2   9   0     1643.55     1608.86     42.29 o
   3   9   0       67.36       70.94      2.25 o
   4   9   0        0.40       -0.09      0.74 o
   5   9   0        4.19        3.39      0.91 o
   0  10   0     1217.32     1254.06     30.20 o
   1  10   0       64.11       57.68      1.13 o
   2  10   0      178.29      178.93      3.67 o
   3  10   0       71.74       84.24      2.80 o
   4  10   0       99.68      101.49      3.08 o
   5  10   0       17.42       16.81      1.38 o
   1  11   0      596.07      588.00     18.52 o
   2  11   0        7.96        5.27      0.28 o
   3  11   0       45.52       46.10      1.73 o
   4  11   0        0.07        0.52      0.81 o
   5  11   0        1.83        1.23      1.05 o
   0  12   0     1900.53     1918.52     76.79 o
   1  12   0       82.08       84.04      1.66 o
   2  12   0        8.42       12.66      0.53 o
   3  12   0      122.07      118.11      3.73 o
   4  12   0       56.60       61.29      2.95 o
   1  13   0      511.24      516.52     13.11 o
   2  13   0      215.67      224.95      4.52 o
   3  13   0       65.28       67.35      2.82 o
   4  13   0       29.61       27.72      2.88 o
   0  14   0      168.64      144.08      7.50 o
   1  14   0        5.85        6.98      0.39 o
   2  14   0       41.34       35.95      1.43 o
   3  14   0       55.09       59.46      2.84 o
   4  14   0       14.90       12.24      0.85 o
   1  15   0      585.38      570.28     21.61 o
   2  15   0       21.44       19.71      0.58 o
   3  15   0       27.66       28.94      1.64 o
   4  15   0        5.60        7.46      1.18 o
   0  16   0     1691.29     1719.06     67.75 o
   1  16   0       67.74       79.19      1.93 o
   2  16   0      191.74      197.65      4.58 o
   3  16   0       14.55       12.74      1.09 o
   4  16   0        0.48       -0.48      1.41 o
   1  17   0        7.06        7.62      0.39 o
   2  17   0       82.59       74.46      4.95 o
   3  17   0       69.30       72.87      3.04 o
   4  17   0        6.55        9.20      1.04 o
   0  18   0      304.72      304.21     16.39 o
   1  18   0        1.27        0.93      0.29 o
   2  18   0       14.91       17.17      0.63 o
   3  18   0       15.18       13.66      1.32 o
   4  18   0        0.48       -0.49      1.20 o
   1  19   0       90.25       83.39      2.70 o
   2  19   0       51.49       49.26      1.87 o
   3  19   0        0.90        1.37      1.05 o
   4  19   0       10.63       12.31      1.48 o
   0  20   0        6.80        6.03      0.60 o
   1  20   0       68.49       67.94      1.88 o
   2  20   0        5.51        7.99      0.68 o
   3  20   0        9.07        9.02      1.18 o
   4  20   0        0.96        0.38      0.91 o
   1  21   0        0.72       -0.63      0.45 o
   2  21   0        5.51        5.73      0.64 o
   3  21   0        2.12        1.57      0.97 o
   0  22   0      362.31      327.52     11.95 o
   1  22   0       27.48       22.81      1.40 o
   2  22   0        0.01       -0.92      0.61 o
   3  22   0       21.15       18.22      1.79 o
   1  23   0       13.89       12.61      1.08 o
   2  23   0       19.62       15.21      1.44 o
   3  23   0        3.40        0.73      1.13 o
   0  24   0       14.85       14.96      1.92 o
   1  24   0        3.13        2.62      0.84 o
   2  24   0       38.45       39.94      2.49 o
   3  24   0        0.18        1.65      1.21 o
   1  25   0       15.11       12.03      1.37 o
   2  25   0        6.69        5.98      2.05 o
   3  25   0        3.95        4.91      2.42 o
   0  26   0        1.00        0.68      1.29 o
   1  26   0       12.04       10.99      1.22 o
   2  26   0        3.10        2.46      2.41 o
   1  27   0       10.06       12.25      1.25 o
   2  27   0        2.58        2.38      1.98 o
   0  28   0        0.16        1.21      1.65 o
   1  28   0        1.02        1.57      1.13 o
   2  28   0        1.27        5.11      1.90 o
   1  29   0        4.40        4.69      1.40 o
   0  30   0        2.62        3.09      2.21 o
   1  30   0        0.74        0.40      1.78 o
  -5   1   1        6.27        6.42      1.77 o
  -4   1   1      133.56      149.22      3.95 o
  -3   1   1       66.76       70.79      1.51 o
  -2   1   1      116.38      133.16      2.54 o
  -1   1   1      155.78      154.95      2.56 o
   2   1   1      335.92      327.09      6.80 o
   3   1   1      315.79      345.26      6.89 o
   4   1   1       28.56       28.37      1.03 o
   5   1   1        0.56        1.09      2.72 o
  -5   2   1        0.50        1.38      1.16 o
  -4   2   1       13.41       13.70      1.08 o
  -3   2   1        0.27        0.21      0.21 o
  -2   2   1     2066.17     2009.81     50.26 o
  -1   2   1      772.51      690.89     15.43 o
   1   2   1       42.20       37.22      0.93 o
   2   2   1      435.24      493.33     10.10 o
   3   2   1      127.48      145.12      2.79 o
   4   2   1        0.89        0.50      0.71 o
   5   2   1        1.92        1.32      1.25 o
  -5   3   1        3.37        3.35      1.43 o
  -4   3   1        6.14        7.52      0.49 o
  -3   3   1      115.57      111.95      2.12 o
  -2   3   1        7.04        8.73      0.26 o
   2   3   1       29.25       32.53      0.82 o
   3   3   1        7.90        9.04      0.71 o
   4   3   1        0.06        0.30      0.46 o
   5   3   1        1.38       -0.07      1.03 o
  -5   4   1        1.31        0.45      1.11 o
  -4   4   1        1.75        1.21      0.41 o
  -3   4   1      227.57      257.77      4.90 o
  -2   4   1      218.48      201.17      3.33 o
  -1   4   1      756.09      721.01     27.87 o
   0   4   1      134.62      143.43     16.56 o
   1   4   1      295.36      295.98      5.45 o
   2   4   1      118.16      117.66      2.63 o
   3   4   1        3.36        3.31      0.31 o
   4   4   1       47.70       51.09      1.51 o
   5   4   1        5.55        4.68      1.12 o
  -5   5   1        2.65        1.70      0.91 o
  -4   5   1        1.77        1.63      0.75 o
  -3   5   1      118.06      105.20      2.66 o
  -2   5   1        8.90       11.51      0.40 o
  -1   5   1      951.52      889.37     19.13 o
   0   5   1     1191.79     1137.43     33.35 o
   1   5   1      403.36      428.37      8.84 o
   2   5   1      270.31      267.86      5.31 o
   3   5   1        0.85        1.09      0.34 o
   4   5   1        5.13        4.83      0.47 o
   5   5   1        3.40        3.21      0.92 o
  -5   6   1        5.52        7.87      1.53 o
  -4   6   1        0.05       -0.90      0.65 o
  -3   6   1      130.37      121.28      3.22 o
  -2   6   1       45.68       44.52      0.98 o
   0   6   1       50.71       49.86      0.96 o
   2   6   1      102.15       88.07      1.91 o
   3   6   1        0.08        0.68      0.26 o
   4   6   1        8.43        7.61      0.47 o
   5   6   1        3.77        5.16      0.89 o
  -5   7   1        0.00        0.34      2.10 o
  -4   7   1       12.22       11.97      1.03 o
  -3   7   1       67.58       59.63      1.74 o
  -2   7   1       30.54       25.63      0.73 o
  -1   7   1        0.19       -0.15      0.32 o
   0   7   1       22.37       22.33      1.31 o
   1   7   1      925.38      874.25     15.52 o
   2   7   1       53.76       49.18      1.05 o
   3   7   1        4.80        4.77      0.72 o
   4   7   1        0.41        1.16      0.77 o
   5   7   1        4.00        5.81      1.12 o
  -5   8   1        0.00       -0.30      1.27 o
  -4   8   1        0.31        0.44      0.69 o
  -3   8   1        0.19        1.70      0.85 o
  -2   8   1       53.03       53.52      1.83 o
  -1   8   1      142.94      161.13      4.22 o
   0   8   1      323.40      318.09      5.61 o
   1   8   1      224.71      239.69      4.52 o
   2   8   1      118.26      107.53      2.07 o
   3   8   1       15.13       13.58      0.47 o
   4   8   1        1.24        1.78      0.66 o
   5   8   1        8.39        9.37      1.10 o
  -5   9   1        1.26       -1.45      0.97 o
  -4   9   1        0.32       -0.66      0.98 o
  -3   9   1        4.34        6.57      0.55 o
  -2   9   1       59.96       62.20      1.97 o
  -1   9   1      391.15      492.60     16.39 o
   0   9   1      621.67      589.60     12.23 o
   1   9   1       80.30      115.66      1.98 o
   2   9   1        2.27        1.66      0.24 o
   3   9   1       76.90       75.08      1.60 o
   4   9   1        3.98        4.09      0.78 o
   5   9   1        1.46        2.66      0.99 o
  -5  10   1        0.38        1.06      1.12 o
  -4  10   1       18.43       16.57      0.93 o
  -3  10   1       81.84       76.78      2.20 o
  -2  10   1        0.34        0.12      0.41 o
  -1  10   1     2643.92     2686.95    108.65 o
   0  10   1     1540.20     1718.65     36.36 o
   1  10   1      181.05      153.58      2.66 o
   2  10   1       22.44       29.02      0.73 o
   3  10   1       22.65       25.59      0.64 o
   4  10   1       18.73       20.65      1.11 o
   5  10   1        0.02        0.09      0.99 o
  -5  11   1        0.31        0.20      0.97 o
  -4  11   1        0.31        1.40      0.89 o
  -3  11   1       93.06       99.08      3.33 o
  -2  11   1        6.98        8.98      0.40 o
  -1  11   1      799.97      794.95     51.63 o
   0  11   1        4.41        1.86      0.73 o
   1  11   1      474.99      556.72      9.17 o
   2  11   1      169.61      163.53      3.33 o
   3  11   1       15.91       14.80      0.66 o
   4  11   1        4.62        4.54      2.16 o
   5  11   1        1.84        0.48      1.08 o
  -4  12   1       11.17       10.82      0.87 o
  -3  12   1      192.98      204.21      6.33 o
  -2  12   1      103.63      104.52      2.43 o
  -1  12   1      184.99      214.71      4.74 o
   0  12   1     1891.02     2085.12     50.39 o
   1  12   1      650.82      687.87     12.38 o
   2  12   1      191.60      198.18      4.14 o
   3  12   1       38.50       35.27      1.13 o
   4  12   1       15.98       14.17      1.05 o
  -4  13   1        1.96        0.56      1.01 o
  -3  13   1       12.17        9.22      1.05 o
  -2  13   1       17.04       17.17      1.15 o
  -1  13   1     1101.63     1120.03     39.11 o
   0  13   1        0.07        0.14      0.26 o
   1  13   1        0.31       -0.23      0.27 o
   2  13   1      239.56      243.31      5.28 o
   3  13   1       51.19       56.27      1.62 o
   4  13   1        0.09        0.12      0.74 o
  -4  14   1       12.75       14.70      1.14 o
  -3  14   1        6.91        8.90      1.00 o
  -2  14   1       25.84       26.49      0.75 o
  -1  14   1      135.40      157.30      6.58 o
   0  14   1      109.25      118.99      2.58 o
   1  14   1        0.25        0.29      0.75 o
   2  14   1       76.82       72.32      1.91 o
   3  14   1        0.34        0.80      0.73 o
   4  14   1        1.83        3.68      1.05 o
  -4  15   1        6.54        6.09      1.02 o
  -3  15   1        7.88        6.89      0.83 o
  -2  15   1       15.78       17.99      2.69 o
  -1  15   1        2.49        2.50      0.28 o
   0  15   1       23.40       22.98      2.06 o
   1  15   1      521.39      543.29     10.72 o
   2  15   1      180.93      178.18      4.33 o
   3  15   1       14.50       13.34      1.07 o
   4  15   1        0.61        1.57      1.00 o
  -4  16   1        0.01       -0.17      0.83 o
  -3  16   1       31.06       30.22      1.29 o
  -2  16   1        2.22        2.42      0.31 o
  -1  16   1       10.54       10.55      0.52 o
   0  16   1       19.07       21.09      1.53 o
   1  16   1        4.74        3.47      0.63 o
   2  16   1        0.01        0.68      0.40 o
   3  16   1        0.76        0.77      1.09 o
   4  16   1        5.73        5.37      1.06 o
  -4  17   1        0.00        0.75      1.95 o
  -3  17   1        5.12        4.16      0.61 o
  -2  17   1      184.19      187.18      5.04 o
  -1  17   1       38.98       33.56      0.89 o
   0  17   1       51.52       50.47      1.58 o
   1  17   1       26.14       24.09      0.70 o
   2  17   1       72.17       74.07      1.97 o
   3  17   1        1.88        1.04      0.84 o
   4  17   1        0.01        0.49      1.54 o
  -4  18   1        0.15       -0.29      0.90 o
  -3  18   1        1.41        1.44      0.95 o
  -2  18   1       25.02       28.94      0.96 o
  -1  18   1       83.35       83.47      1.91 o
   0  18   1        8.67       10.44      0.59 o
   1  18   1      256.82      264.42      8.91 o
   2  18   1       28.73       28.74      0.95 o
   3  18   1        9.42        7.46      0.97 o
   4  18   1        0.45        2.50      1.52 o
  -4  19   1        2.11        2.68      1.27 o
  -3  19   1        7.30        8.31      0.83 o
  -2  19   1       19.02       19.04      0.89 o
  -1  19   1       73.15       71.13      3.28 o
   0  19   1       18.08       16.50      0.73 o
   1  19   1       40.71       40.30      1.19 o
   2  19   1       89.56       93.95      3.08 o
   3  19   1       50.03       50.07      2.34 o
   4  19   1        1.87        2.50      1.33 o
  -4  20   1        0.93        1.45      1.19 o
  -3  20   1       14.06       14.70      1.03 o
  -2  20   1        8.73        8.76      0.71 o
  -1  20   1        1.48        2.18      0.75 o
   0  20   1       38.08       37.91      1.26 o
   1  20   1       27.67       27.35      0.93 o
   2  20   1      283.55      296.50      8.31 o
   3  20   1       47.78       49.17      2.23 o
   4  20   1        1.99        0.40      1.13 o
  -3  21   1       16.77       18.05      1.16 o
  -2  21   1       59.69       60.05      1.87 o
  -1  21   1        1.55       -0.20      0.60 o
   0  21   1        0.00        0.10      0.35 o
   1  21   1       22.34       23.70      1.07 o
   2  21   1        8.34        7.92      0.75 o
   3  21   1       56.40       55.89      2.85 o
  -3  22   1       23.33       21.72      1.34 o
  -2  22   1        3.32        3.51      0.64 o
  -1  22   1        0.75        0.64      0.60 o
   0  22   1       25.87       21.32      1.28 o
   1  22   1       96.24      106.40      3.40 o
   2  22   1        0.27        0.85      0.56 o
   3  22   1       28.34       29.84      1.87 o
  -3  23   1       12.68       11.33      1.58 o
  -2  23   1       24.50       26.47      1.63 o
  -1  23   1        0.55        0.16      0.80 o
   0  23   1        6.60        5.17      0.92 o
   1  23   1       47.87       54.00      2.61 o
   2  23   1        0.10       -0.32      0.56 o
   3  23   1        0.20        1.37      1.97 o
  -3  24   1        2.39        0.44      1.49 o
  -2  24   1       11.03       13.85      1.32 o
  -1  24   1       38.14       43.72      2.35 o
   0  24   1        0.29        0.29      0.77 o
   1  24   1        0.15       -1.28      0.85 o
   2  24   1       32.09       31.96      2.80 o
   3  24   1        0.02        0.40      2.74 o
  -3  25   1       15.15       18.33      2.56 o
  -2  25   1       10.72        8.84      1.17 o
  -1  25   1        5.57        3.51      1.05 o
   0  25   1        1.81        0.88      0.88 o
   1  25   1       13.11       14.38      1.11 o
   2  25   1        0.03        1.09      2.25 o
   3  25   1        0.64        0.32      2.05 o
  -2  26   1        0.11        2.17      2.34 o
  -1  26   1        0.01       -1.01      1.04 o
   0  26   1       23.87       24.99      1.97 o
   1  26   1        1.00       -1.88      1.25 o
   2  26   1       13.96       17.63      2.19 o
  -2  27   1       14.01       15.61      2.86 o
  -1  27   1        6.94        7.05      1.04 o
   0  27   1       10.61       10.95      1.39 o
   1  27   1        9.52       10.99      1.47 o
   2  27   1        8.11        8.72      2.97 o
  -2  28   1        0.07       -1.21      1.73 o
  -1  28   1        0.82        2.54      1.25 o
   0  28   1        7.42        7.53      1.46 o
   1  28   1        6.17        9.92      1.44 o
   2  28   1        9.32       11.08      2.15 o
  -1  29   1        0.02        0.97      1.29 o
   0  29   1       11.34       10.49      1.65 o
   1  29   1       13.96       14.57      1.80 o
   0  30   1        1.66        0.60      1.16 o
  -4   0   2        8.45        7.67      0.84 o
  -3   0   2        4.47        5.28      0.41 o
  -2   0   2      139.49      151.52      3.28 o
   2   0   2      160.85      159.60      5.46 o
   3   0   2       25.13       18.49      0.98 o
   4   0   2        8.87        7.05      0.74 o
   5   0   2        0.31        0.32      1.81 o
  -5   1   2        0.60       -0.42      1.19 o
  -4   1   2       11.78       15.97      0.82 o
  -3   1   2        0.68        0.22      0.22 o
  -2   1   2      814.86      833.02     12.52 o
   0   1   2       94.42       61.31      7.33 o
   1   1   2      142.98      162.28      3.92 o
   2   1   2       12.35       14.98      0.86 o
   3   1   2       75.40       67.06      1.63 o
   4   1   2        2.20        1.76      0.46 o
   5   1   2        2.10        4.26      1.15 o
  -5   2   2        2.36        0.96      0.92 o
  -4   2   2        1.02        1.22      0.42 o
  -3   2   2        6.83        6.90      0.32 o
  -2   2   2      518.54      508.80      8.63 o
   1   2   2     3283.29     2864.96    149.59 o
   2   2   2       19.79       21.18      0.63 o
   3   2   2       12.48        8.87      0.87 o
   4   2   2        0.00       -0.02      0.31 o
   5   2   2        0.15        0.20      1.21 o
  -5   3   2        0.08       -1.11      1.03 o
  -4   3   2        0.60        0.64      0.36 o
  -3   3   2       18.86       18.10      0.47 o
  -2   3   2     1883.49     1955.16     97.53 o
   1   3   2       30.03       28.92      0.70 o
   2   3   2      663.31      691.54     17.64 o
   3   3   2        8.95        8.39      0.44 o
   4   3   2        6.34        6.44      0.58 o
   5   3   2        3.16        2.13      1.29 o
  -5   4   2        2.32        3.69      1.08 o
  -4   4   2        0.01       -0.29      1.05 o
  -3   4   2        6.48       10.42      0.72 o
  -2   4   2      742.43      713.78     12.11 o
  -1   4   2      228.26      240.03      3.97 o
   0   4   2      772.67      776.14     27.45 o
   1   4   2     1178.22     1148.18     30.34 o
   2   4   2       91.06       89.84      1.91 o
   3   4   2        0.31       -0.07      0.31 o
   4   4   2        0.27        1.30      0.45 o
   5   4   2        0.02        0.16      0.39 o
  -5   5   2        3.48        5.18      1.40 o
  -4   5   2        0.28        1.28      1.52 o
  -3   5   2       26.92       24.43      1.08 o
  -2   5   2       52.73       43.03      0.94 o
  -1   5   2      340.76      308.06      5.04 o
   0   5   2        0.36        0.92      0.17 o
   1   5   2       47.34       57.56      1.29 o
   2   5   2      245.91      253.96      5.30 o
   3   5   2        6.59        6.28      0.43 o
   4   5   2       25.31       27.31      1.05 o
   5   5   2        0.16       -0.60      0.74 o
  -5   6   2        0.17        1.53      1.38 o
  -4   6   2       12.63       11.60      1.02 o
  -3   6   2       14.37       14.06      0.73 o
  -2   6   2       57.45       62.92      1.35 o
  -1   6   2       23.93       29.76      0.62 o
   0   6   2      717.61      616.10     12.56 o
   1   6   2      382.42      321.56      6.18 o
   2   6   2      473.33      495.48      9.56 o
   3   6   2       30.60       27.51      0.78 o
   4   6   2       10.58       10.93      0.75 o
   5   6   2        7.31        9.29      1.53 o
  -5   7   2        1.34        1.83      0.91 o
  -4   7   2       11.58       11.95      0.87 o
  -3   7   2        0.12       -0.37      0.50 o
  -2   7   2      117.78      113.76      2.65 o
  -1   7   2       33.13       26.51      0.52 o
   0   7   2     1320.92     1217.45     23.11 o
   1   7   2      166.49      170.85      3.56 o
   2   7   2     1623.16     1623.00     40.14 o
   3   7   2        2.56        2.82      0.37 o
   4   7   2        0.19        0.49      0.85 o
   5   7   2        0.12        0.60      1.11 o
  -5   8   2        3.28        2.85      1.55 o
  -4   8   2        6.32        7.55      0.81 o
  -3   8   2       19.36       17.21      0.90 o
  -2   8   2        2.46        2.45      0.44 o
  -1   8   2      721.93      738.02     11.44 o
   0   8   2      188.79      227.90      4.13 o
   1   8   2     2270.48     2122.89     90.14 o
   2   8   2       36.98       44.20      1.09 o
   3   8   2       12.16       11.87      0.97 o
   4   8   2       11.71       11.03      0.93 o
   5   8   2        8.21       10.44      1.53 o
  -5   9   2       17.32       16.41      1.25 o
  -4   9   2       24.73       26.37      2.78 o
  -3   9   2       11.06       10.79      1.31 o
  -2   9   2       28.14       25.86      0.71 o
  -1   9   2       17.56       15.16      0.35 o
   0   9   2      649.80      596.66     11.94 o
   1   9   2       99.93      108.47      2.30 o
   2   9   2       61.07       51.76      2.35 o
   3   9   2      333.88      343.64      8.43 o
   4   9   2       82.54       93.82      3.45 o
   5   9   2        3.29        4.03      1.06 o
  -5  10   2       15.54       15.51      1.21 o
  -4  10   2       71.34       77.72      2.57 o
  -3  10   2       15.56       15.84      0.80 o
  -2  10   2       51.05       52.60      2.27 o
  -1  10   2      199.61      205.84      6.32 o
   0  10   2      103.85      102.58      1.80 o
   1  10   2      249.63      256.29      4.79 o
   2  10   2        0.43        1.47      0.26 o
   3  10   2       10.79       11.15      0.51 o
   4  10   2        2.26        0.16      0.88 o
   5  10   2        0.56       -0.60      0.91 o
  -5  11   2        1.39        1.11      2.15 o
  -4  11   2        9.54        7.15      0.88 o
  -3  11   2        7.37        5.76      0.74 o
  -2  11   2        6.96        5.02      0.71 o
  -1  11   2      207.61      202.55      3.34 o
   0  11   2      136.81      145.48      3.05 o
   1  11   2        2.38        2.92      0.41 o
   2  11   2       74.51       75.15      1.81 o
   3  11   2        0.99        1.29      0.50 o
   4  11   2        5.56        6.33      1.02 o
  -4  12   2       71.87       71.19      3.06 o
  -3  12   2       63.54       70.21      2.15 o
  -2  12   2        0.05        0.62      0.26 o
  -1  12   2       15.40       15.78      0.45 o
   0  12   2      174.91      183.09      3.08 o
   1  12   2       29.47       23.61      0.60 o
   2  12   2      107.28       99.28      3.13 o
   3  12   2       19.38       17.74      1.02 o
   4  12   2       23.47       22.81      1.58 o
  -4  13   2        0.16       -0.31      1.63 o
  -3  13   2       70.69       67.80      4.60 o
  -2  13   2      124.84      125.58      2.39 o
  -1  13   2      176.92      205.94      4.23 o
   0  13   2      323.40      327.66      5.99 o
   1  13   2       99.26       96.92      2.97 o
   2  13   2        0.72        0.52      0.28 o
   3  13   2      199.94      222.42      6.24 o
   4  13   2        7.95        7.88      1.21 o
  -4  14   2       16.05       14.81      2.49 o
  -3  14   2      105.42      102.64      3.62 o
  -2  14   2      117.99      121.90      2.80 o
  -1  14   2        9.94        9.77      1.26 o
   0  14   2       62.93       54.76      1.27 o
   1  14   2      168.76      162.76      3.45 o
   2  14   2        9.64        9.63      0.53 o
   3  14   2      140.66      141.62      4.12 o
   4  14   2        3.95        5.00      0.85 o
  -4  15   2        8.47       11.02      1.38 o
  -3  15   2        4.69        4.85      0.70 o
  -2  15   2       36.15       35.35      1.42 o
  -1  15   2      240.10      224.29     10.77 o
   0  15   2       57.31       67.17      4.04 o
   1  15   2      110.92      103.75      2.43 o
   2  15   2      182.93      186.07      4.60 o
   3  15   2        7.72        7.53      0.66 o
   4  15   2        4.08        6.42      1.55 o
  -4  16   2        0.66        0.02      0.83 o
  -3  16   2        0.04       -0.06      0.71 o
  -2  16   2       15.26       13.73      0.53 o
  -1  16   2       16.37       19.36      1.02 o
   0  16   2      297.60      314.55      6.33 o
   1  16   2        1.84        1.47      0.58 o
   2  16   2      116.32      131.68      3.60 o
   3  16   2       18.00       16.87      1.01 o
   4  16   2        1.96        2.54      1.13 o
  -4  17   2        0.00        0.82      1.07 o
  -3  17   2       33.96       36.41      1.43 o
  -2  17   2        5.41        4.69      0.41 o
  -1  17   2       41.37       36.54      3.34 o
   0  17   2        0.36        0.91      0.23 o
   1  17   2        0.84        0.01      0.30 o
   2  17   2      158.25      171.53      4.43 o
   3  17   2        5.78        6.20      0.79 o
   4  17   2        4.79        4.61      1.44 o
  -4  18   2        0.19        0.58      0.96 o
  -3  18   2       13.45        9.54      1.43 o
  -2  18   2       66.99       63.85      2.03 o
  -1  18   2       88.81       90.37      2.28 o
   0  18   2       58.74       57.88      2.20 o
   1  18   2      342.31      339.05      8.82 o
   2  18   2       97.75       92.27      2.95 o
   3  18   2       50.34       54.47      2.16 o
   4  18   2        1.69        1.85      1.54 o
  -4  19   2        0.00        0.70      1.23 o
  -3  19   2        2.22        2.66      1.22 o
  -2  19   2       48.67       44.38      2.57 o
  -1  19   2       29.07       21.13      0.97 o
   0  19   2       82.66       90.94      4.31 o
   1  19   2       46.22       31.61      1.20 o
   2  19   2       57.94       57.19      2.02 o
   3  19   2       10.10        6.42      0.90 o
   4  19   2        2.22        7.05      1.62 o
  -4  20   2        0.79        0.42      1.07 o
  -3  20   2        6.09        4.53      1.16 o
  -2  20   2        7.70        4.93      0.50 o
  -1  20   2        4.99        1.89      0.51 o
   0  20   2      172.73      192.64      4.99 o
   1  20   2        7.81        5.79      0.76 o
   2  20   2       31.16       31.88      1.36 o
   3  20   2        3.12        0.88      1.09 o
  -3  21   2        0.11       -0.35      0.78 o
  -2  21   2       29.85       22.91      1.45 o
  -1  21   2       40.62       33.70      1.62 o
   0  21   2        0.06        0.04      0.58 o
   1  21   2       68.32       70.19      2.98 o
   2  21   2        6.00        6.98      0.81 o
   3  21   2       10.73       10.99      1.18 o
  -3  22   2        0.80        3.80      1.46 o
  -2  22   2        1.49        1.93      0.71 o
  -1  22   2       25.54       21.56      1.24 o
   0  22   2       68.99       63.34      2.73 o
   1  22   2       69.43       64.25      2.44 o
   2  22   2        3.30        4.53      0.57 o
   3  22   2        0.85        3.09      1.86 o
  -3  23   2        0.20        1.29      1.13 o
  -2  23   2       15.59       13.62      1.31 o
  -1  23   2        0.02       -0.16      1.05 o
   0  23   2        4.72        3.14      0.72 o
   1  23   2        6.05        3.75      0.81 o
   2  23   2        8.76        9.92      1.12 o
   3  23   2        0.44       -0.32      1.65 o
  -3  24   2        4.12        3.88      1.38 o
  -2  24   2        8.64        8.80      1.13 o
  -1  24   2       88.51       85.17      4.45 o
   0  24   2        9.87       14.38      1.30 o
   1  24   2        5.60        3.63      0.97 o
   2  24   2        2.02       -1.57      2.13 o
   3  24   2        4.82        7.05      2.83 o
  -3  25   2        2.07        0.85      1.17 o
  -2  25   2        0.32        1.01      0.89 o
  -1  25   2       11.30       15.06      1.38 o
   0  25   2        0.08       -1.15      0.77 o
   1  25   2        4.00        6.33      1.09 o
   2  25   2        1.17        3.34      1.37 o
  -2  26   2       12.32       11.76      1.57 o
  -1  26   2        5.08        5.11      0.89 o
   0  26   2        2.88        1.81      0.98 o
   1  26   2        2.92        2.46      1.06 o
   2  26   2       10.07       15.26      2.33 o
  -2  27   2        0.07       -1.09      1.50 o
  -1  27   2        0.88       -0.04      1.02 o
   0  27   2        2.58        2.42      1.09 o
   1  27   2        0.28        1.34      1.17 o
   2  27   2        0.68        3.70      2.59 o
  -2  28   2        0.39        1.61      1.98 o
  -1  28   2        0.06        2.38      1.30 o
   0  28   2       11.19       13.66      1.88 o
   1  28   2       18.82       21.32      2.05 o
   2  28   2        0.12        1.73      1.82 o
  -1  29   2        0.05       -1.49      1.69 o
   0  29   2        2.45        2.13      1.45 o
   1  29   2        1.84        1.65      1.21 o
   0  30   2        0.76        2.34      1.34 o
  -5   1   3        6.05        4.72      1.35 o
  -4   1   3       22.63       20.21      1.22 o
  -3   1   3       47.89       51.52      1.00 o
  -2   1   3        5.77        6.14      0.24 o
  -1   1   3      745.17      730.25     11.17 o
   0   1   3      740.30      670.02     13.80 o
   1   1   3      173.28      165.41      3.75 o
   2   1   3       56.38       62.03      1.63 o
   3   1   3       14.98       13.25      0.59 o
   4   1   3       17.65       21.40      1.17 o
   5   1   3        0.83       -0.69      1.24 o
  -5   2   3        5.87        4.40      1.33 o
  -4   2   3        0.33        0.13      0.42 o
  -3   2   3        3.20        4.27      0.27 o
  -2   2   3       28.04       21.03      0.43 o
  -1   2   3        0.61        0.33      0.13 o
   1   2   3      196.02      201.35      4.46 o
   2   2   3      148.38      161.12      3.53 o
   3   2   3      348.03      369.67      9.33 o
   4   2   3       19.45       20.66      1.86 o
   5   2   3        3.63        5.59      1.52 o
  -5   3   3        2.73       -0.05      3.70 o
  -4   3   3        4.67        7.42      0.72 o
  -3   3   3      229.79      226.02      4.29 o
  -2   3   3      392.11      408.44      6.26 o
  -1   3   3      441.83      420.18      6.52 o
   0   3   3     2140.90     1934.38     41.61 o
   1   3   3      375.48      400.20     10.02 o
   2   3   3      166.14      181.86      4.41 o
   3   3   3        5.33        5.49      0.50 o
   4   3   3        8.35        8.05      0.61 o
   5   3   3        9.70       13.44      1.86 o
  -5   4   3        1.71        3.47      1.29 o
  -4   4   3        0.13        0.45      0.59 o
  -3   4   3       98.67      101.07      2.30 o
  -2   4   3      912.40      859.67     15.09 o
  -1   4   3      139.86      143.96      2.10 o
   0   4   3      816.58      721.62     11.61 o
   1   4   3     1408.46     1395.91     29.23 o
   2   4   3      132.15      175.03      4.19 o
   3   4   3        1.95        2.29      0.42 o
   4   4   3       24.20       23.59      1.07 o
   5   4   3       36.80       39.18      3.97 o
  -5   5   3        0.27       -0.71      1.12 o
  -4   5   3       13.22       12.29      1.16 o
  -3   5   3       44.84       47.22      1.20 o
  -2   5   3     1010.20      953.29     17.80 o
  -1   5   3      112.38      102.53      1.54 o
   0   5   3     1143.09     1112.60     22.01 o
   1   5   3      144.46      138.06      3.56 o
   2   5   3      227.44      270.47      6.57 o
   3   5   3       57.18       61.04      1.73 o
   4   5   3       31.15       32.48      1.25 o
   5   5   3        2.86        4.15      1.01 o
  -5   6   3        4.24        2.30      1.56 o
  -4   6   3       34.56       32.31      1.47 o
  -3   6   3      150.12      156.44      4.75 o
  -2   6   3        0.22        0.56      0.42 o
  -1   6   3      260.79      290.47      4.93 o
   0   6   3     2320.68     2255.36     47.98 o
   1   6   3        5.63        8.21      0.40 o
   2   6   3       71.56       70.03      1.57 o
   3   6   3        4.83        6.63      0.49 o
   4   6   3       23.01       24.18      1.39 o
   5   6   3       20.95       23.86      4.46 o
  -5   7   3        0.27        2.00      1.07 o
  -4   7   3        0.04       -0.44      0.74 o
  -3   7   3       54.20       62.19      4.61 o
  -2   7   3      644.00      651.93     11.94 o
  -1   7   3       35.37       31.25      1.27 o
   0   7   3      122.28      149.22      3.25 o
   1   7   3      327.31      342.48      7.98 o
   2   7   3       32.87       25.11      0.72 o
   3   7   3       27.06       24.83      1.02 o
   4   7   3        2.00        2.51      0.55 o
   5   7   3       15.36       14.59      1.69 o
  -5   8   3        0.23        1.47      1.11 o
  -4   8   3        1.63        1.52      0.67 o
  -3   8   3       20.05       16.94      1.33 o
  -2   8   3      135.95      151.78      3.21 o
  -1   8   3      545.14      550.54      8.85 o
   0   8   3      132.19      124.91      2.31 o
   1   8   3        4.26        4.66      0.23 o
   2   8   3       27.05       21.14      0.66 o
   3   8   3       11.24       11.00      0.75 o
   4   8   3       15.64       20.05      1.48 o
   5   8   3        1.23        1.10      1.24 o
  -5   9   3        0.07       -0.46      1.27 o
  -4   9   3        0.25        1.17      0.78 o
  -3   9   3        0.94        1.38      0.65 o
  -2   9   3      909.03      943.80     18.69 o
  -1   9   3      747.51      748.81     12.31 o
   0   9   3      266.73      248.82      4.99 o
   1   9   3       81.14       92.79      1.79 o
   2   9   3       37.75       36.55      0.98 o
   3   9   3        5.57        7.40      0.46 o
   4   9   3        6.45        7.53      1.19 o
   5   9   3        1.71        1.07      1.19 o
  -5  10   3        1.52        0.48      0.99 o
  -4  10   3       10.46       10.02      1.24 o
  -3  10   3       11.31       10.18      0.69 o
  -2  10   3      414.82      401.76      8.75 o
  -1  10   3       82.62       54.57      1.50 o
   0  10   3      266.41      279.04      4.79 o
   1  10   3      147.68      153.28      3.17 o
   2  10   3        1.65        1.62      0.31 o
   3  10   3        4.08        4.55      0.50 o
   4  10   3        3.41        6.01      1.25 o
  -4  11   3        3.56        2.38      1.19 o
  -3  11   3        2.28        3.50      0.55 o
  -2  11   3      104.05      104.07      1.90 o
  -1  11   3      133.29      145.22      2.49 o
   0  11   3      392.07      426.19      7.78 o
   1  11   3        0.63        0.09      0.40 o
   2  11   3       45.18       53.02      1.43 o
   3  11   3      128.45      131.69      4.05 o
   4  11   3        0.03        0.04      1.02 o
  -4  12   3        4.89        4.83      1.31 o
  -3  12   3        0.07        0.32      0.46 o
  -2  12   3       96.95       84.93      2.62 o
  -1  12   3      326.57      345.11      7.42 o
   0  12   3      319.98      349.00      6.93 o
   1  12   3        0.20        0.34      0.26 o
   2  12   3       52.83       53.04      1.38 o
   3  12   3       47.12       48.61      2.42 o
   4  12   3        1.13        1.04      1.01 o
  -4  13   3        0.83        1.17      1.51 o
  -3  13   3        2.08        1.36      0.65 o
  -2  13   3       23.05       22.30      0.98 o
  -1  13   3        4.99        6.49      0.29 o
   0  13   3       86.18      110.46      3.27 o
   1  13   3       20.76       23.12      0.63 o
   2  13   3      123.27      126.28      2.77 o
   3  13   3        0.42       -0.74      0.50 o
   4  13   3        2.67        1.49      0.88 o
  -4  14   3        3.04        1.40      1.77 o
  -3  14   3        5.38        4.11      0.87 o
  -2  14   3       51.10       49.71      1.65 o
  -1  14   3      453.77      466.04      9.72 o
   0  14   3      103.57      104.41      2.38 o
   1  14   3      159.44      164.81      3.94 o
   2  14   3       30.39       28.37      0.85 o
   3  14   3       64.11       68.70      2.10 o
   4  14   3        2.44        3.28      1.49 o
  -4  15   3        1.36        0.18      0.83 o
  -3  15   3        5.46        6.58      0.76 o
  -2  15   3        2.65        1.10      0.22 o
  -1  15   3      121.27      125.59      2.74 o
   0  15   3        0.03       -0.49      0.41 o
   1  15   3      192.49      175.79      4.10 o
   2  15   3        1.65        1.98      0.44 o
   3  15   3       52.88       52.18      1.93 o
   4  15   3        0.01       -0.40      1.13 o
  -4  16   3        0.66        0.80      0.88 o
  -3  16   3        4.17        3.90      0.73 o
  -2  16   3      196.07      198.41      4.90 o
  -1  16   3       39.99       39.56      1.20 o
   0  16   3      330.50      330.81      8.17 o
   1  16   3      609.31      626.94     13.72 o
   2  16   3      206.59      214.72      6.50 o
   3  16   3        1.17        2.15      0.55 o
   4  16   3        1.76        0.85      1.50 o
  -4  17   3        0.35       -0.17      0.94 o
  -3  17   3        0.45       -0.06      0.38 o
  -2  17   3        6.57        8.48      0.45 o
  -1  17   3       13.95       14.10      0.55 o
   0  17   3       36.88       41.69      1.27 o
   1  17   3      318.74      304.79      7.65 o
   2  17   3       42.99       45.58      1.69 o
   3  17   3        5.20        4.66      0.67 o
   4  17   3       15.30       19.09      1.44 o
  -4  18   3        3.15        3.60      0.84 o
  -3  18   3        2.48        1.49      0.93 o
  -2  18   3        3.69        2.74      0.36 o
  -1  18   3        8.69        8.70      0.52 o
   0  18   3      461.17      477.11     13.32 o
   1  18   3      488.60      523.17     15.04 o
   2  18   3      182.84      197.34      5.70 o
   3  18   3        0.30        0.08      0.81 o
   4  18   3        1.71        1.01      1.45 o
  -4  19   3        0.98        1.74      0.92 o
  -3  19   3       15.70       13.54      1.03 o
  -2  19   3        2.06        2.60      0.41 o
  -1  19   3      141.10      141.03      5.74 o
   0  19   3       19.18       16.05      0.97 o
   1  19   3       67.33       59.20      1.78 o
   2  19   3       94.95      104.30      2.90 o
   3  19   3       39.46       38.67      2.21 o
   4  19   3        0.15       -0.85      1.50 o
  -4  20   3        0.01        0.97      1.25 o
  -3  20   3        9.91        7.33      0.87 o
  -2  20   3        0.01       -0.02      0.32 o
  -1  20   3        1.81        2.47      0.43 o
   0  20   3        4.62        6.61      2.40 o
   1  20   3        6.14        4.17      0.87 o
   2  20   3       22.49       22.95      1.26 o
   3  20   3       52.00       54.75      2.35 o
  -3  21   3        0.92        0.36      1.13 o
  -2  21   3       11.06        8.82      1.43 o
  -1  21   3        3.57        4.77      0.78 o
   0  21   3      105.25       96.36      4.06 o
   1  21   3      120.87      113.63      4.16 o
   2  21   3       70.70       73.65      3.89 o
   3  21   3       11.55       12.93      2.51 o
  -3  22   3        6.86        5.79      1.56 o
  -2  22   3        2.78        3.39      1.24 o
  -1  22   3        2.41        3.75      0.74 o
   0  22   3       52.09       55.23      2.55 o
   1  22   3        5.39        5.51      1.15 o
   2  22   3        0.65        1.13      0.71 o
   3  22   3        0.24        2.79      2.42 o
  -3  23   3        5.17        4.69      1.40 o
  -2  23   3        2.86        3.23      1.10 o
  -1  23   3       12.44       12.03      0.92 o
   0  23   3       32.51       33.19      2.12 o
   1  23   3       18.87       19.26      1.50 o
   2  23   3        3.03        4.11      1.00 o
   3  23   3        0.49        2.34      2.66 o
  -3  24   3        5.50        7.81      1.70 o
  -2  24   3        1.97        1.09      1.04 o
  -1  24   3       59.77       68.81      2.84 o
   0  24   3        0.46        0.64      0.76 o
   1  24   3        1.90        4.08      0.98 o
   2  24   3       14.05       14.48      1.30 o
   3  24   3        9.05        4.91      3.10 o
  -2  25   3        2.59        1.49      1.05 o
  -1  25   3        0.81       -0.60      0.89 o
   0  25   3       24.59       25.63      1.80 o
   1  25   3        2.62        1.13      1.13 o
   2  25   3        0.11        0.68      1.61 o
  -2  26   3        3.64        5.73      2.01 o
  -1  26   3        6.61        9.49      1.17 o
   0  26   3        5.01        5.55      1.05 o
   1  26   3       12.84       13.62      1.59 o
   2  26   3        1.45        0.44      2.67 o
  -2  27   3       15.34       13.62      3.05 o
  -1  27   3        4.93        6.52      1.33 o
   0  27   3        1.63        0.80      0.97 o
   1  27   3        4.75        5.52      1.64 o
   2  27   3        0.02        1.21      1.73 o
  -1  28   3        0.40       -1.40      0.93 o
   0  28   3        1.86        1.04      1.13 o
   1  28   3        6.77        3.88      1.38 o
  -1  29   3        0.32        3.03      1.86 o
   0  29   3        3.95        4.39      1.55 o
   1  29   3        3.70        3.19      1.61 o
  -5   0   4        4.64        8.13      2.21 o
  -4   0   4       19.50       22.27      1.32 o
  -3   0   4       33.04       34.67      1.65 o
  -2   0   4      158.10      156.89      3.34 o
  -1   0   4     2424.44     2288.72     67.46 o
   0   0   4      719.03      723.57     21.18 o
   1   0   4     1275.04     1501.18     38.88 o
   2   0   4      164.78      149.19      4.81 o
   3   0   4       51.23       52.24      2.85 o
   4   0   4        6.93        6.85      0.90 o
   5   0   4        2.65        2.23      1.78 o
  -5   1   4        2.11        2.46      1.04 o
  -4   1   4        0.92        1.17      0.63 o
  -3   1   4       70.30       77.30      1.54 o
  -2   1   4       86.57       86.22      1.46 o
  -1   1   4      926.47      890.05     12.60 o
   0   1   4       12.90       12.64      0.59 o
   1   1   4      407.98      381.40      9.24 o
   2   1   4      689.49      688.70     15.99 o
   3   1   4        6.27        5.11      0.64 o
   4   1   4       14.96       17.32      1.01 o
   5   1   4        1.03       -0.41      1.05 o
  -5   2   4        0.00       -0.27      1.06 o
  -4   2   4        3.20        4.49      0.71 o
  -3   2   4        1.17        1.31      0.47 o
  -2   2   4        6.14        5.23      0.53 o
  -1   2   4     1320.34     1305.47     19.15 o
   0   2   4      221.16      215.11      3.62 o
   1   2   4      878.81      943.71     18.49 o
   2   2   4        2.71        1.78      0.37 o
   3   2   4       73.02       76.72      2.40 o
   4   2   4        5.05        5.33      0.69 o
   5   2   4        0.45        1.17      1.09 o
  -5   3   4        0.75        2.26      1.54 o
  -4   3   4        1.29        4.83      0.92 o
  -3   3   4      186.45      199.61      3.88 o
  -2   3   4      590.16      564.70      8.98 o
  -1   3   4       27.52       34.48      0.58 o
   0   3   4      859.69      871.63     14.32 o
   1   3   4        8.55        8.63      0.43 o
   2   3   4       22.68       19.44      0.61 o
   3   3   4        8.84        9.74      0.64 o
   4   3   4        0.78        1.16      0.62 o
   5   3   4        0.64       -0.30      1.18 o
  -5   4   4        1.37        0.40      1.43 o
  -4   4   4       17.22       14.87      1.68 o
  -3   4   4      230.09      224.87      4.57 o
  -2   4   4     1148.77     1215.07     19.10 o
  -1   4   4     1417.55     1554.97     21.73 o
   0   4   4     3223.40     2899.06     95.76 o
   1   4   4     1846.73     1954.16     60.76 o
   2   4   4       58.02       68.72      1.67 o
   3   4   4       80.21       81.58      2.48 o
   4   4   4       52.30       55.39      3.00 o
   5   4   4        1.54        1.83      0.99 o
  -5   5   4        1.58        2.20      1.22 o
  -4   5   4        0.04        0.38      0.82 o
  -3   5   4      157.95      153.92      3.10 o
  -2   5   4      335.92      362.55      5.73 o
  -1   5   4      136.84      150.40      2.26 o
   0   5   4      175.58      168.23      2.56 o
   1   5   4      916.21      874.76     18.02 o
   2   5   4       43.95       44.54      1.16 o
   3   5   4       23.11       22.93      0.74 o
   4   5   4        0.20        0.77      0.59 o
   5   5   4        0.15        0.04      1.27 o
  -5   6   4        0.64        0.27      1.05 o
  -4   6   4        2.84        2.84      0.74 o
  -3   6   4      275.11      267.31     11.72 o
  -2   6   4      486.26      482.50      8.09 o
  -1   6   4      599.70      645.28      9.80 o
   0   6   4     1652.58     1847.03     31.60 o
   1   6   4      522.02      583.77     11.26 o
   2   6   4       37.94       51.31      2.65 o
   3   6   4       48.44       48.91      1.61 o
   4   6   4       24.97       26.07      1.28 o
   5   6   4        4.72        5.82      1.22 o
  -5   7   4        7.35        5.91      1.45 o
  -4   7   4        5.76        7.18      0.79 o
  -3   7   4       68.73       75.85      2.30 o
  -2   7   4       57.66       60.39      1.11 o
  -1   7   4      205.20      214.27      3.44 o
   0   7   4      285.77      309.92      6.11 o
   1   7   4       15.84       25.24      0.72 o
   2   7   4      315.22      329.03      8.34 o
   3   7   4        4.20        4.60      1.13 o
   4   7   4        5.44        5.59      0.84 o
   5   7   4        4.99        4.26      1.02 o
  -5   8   4       11.50       10.81      1.44 o
  -4   8   4       12.98       12.07      0.91 o
  -3   8   4        0.49        1.73      0.50 o
  -2   8   4      270.40      281.30      5.73 o
  -1   8   4      192.01      195.57      2.98 o
   0   8   4      818.40      787.48     15.55 o
   1   8   4      143.62      169.23      3.91 o
   2   8   4      256.40      240.30      5.07 o
   3   8   4        3.19        2.59      0.41 o
   4   8   4       14.29       16.12      0.99 o
  -5   9   4        6.28        7.57      2.07 o
  -4   9   4        0.90        0.08      0.37 o
  -3   9   4       60.51       66.77      2.01 o
  -2   9   4       61.55       63.71      1.36 o
  -1   9   4      574.59      588.82      9.00 o
   0   9   4      378.01      368.29      7.38 o
   1   9   4       40.96       36.52      0.84 o
   2   9   4       37.40       31.25      1.04 o
   3   9   4       62.17       60.97      1.89 o
   4   9   4       47.66       49.62      2.42 o
  -4  10   4        4.48        5.53      1.21 o
  -3  10   4        1.08       -0.13      0.58 o
  -2  10   4      173.60      180.29      3.66 o
  -1  10   4       18.47       14.10      0.85 o
   0  10   4      334.98      310.65      5.99 o
   1  10   4      525.83      527.45     10.42 o
   2  10   4       42.46       37.52      1.04 o
   3  10   4       13.51       10.88      0.64 o
   4  10   4       28.59       27.39      1.60 o
  -4  11   4       10.69       10.10      1.05 o
  -3  11   4        0.45        1.68      1.38 o
  -2  11   4       71.55       69.37      2.87 o
  -1  11   4        0.45        0.16      0.18 o
   0  11   4      351.95      340.96      7.18 o
   1  11   4        3.86        2.84      0.31 o
   2  11   4      305.97      297.00      6.79 o
   3  11   4        3.97        3.13      0.65 o
   4  11   4        6.64        5.61      1.02 o
  -4  12   4       26.32       26.79      1.54 o
  -3  12   4       20.73       17.92      1.06 o
  -2  12   4        5.64        4.88      0.29 o
  -1  12   4      325.22      303.18      9.24 o
   0  12   4       41.72       40.98      1.06 o
   1  12   4      136.06      132.15      4.34 o
   2  12   4       82.81       84.28      2.45 o
   3  12   4        4.26        2.20      0.87 o
   4  12   4       12.57       11.33      1.11 o
  -4  13   4        1.53        1.39      0.91 o
  -3  13   4       15.22       14.99      0.89 o
  -2  13   4       69.77       61.64      1.99 o
  -1  13   4        0.28        0.03      0.30 o
   0  13   4        1.66        1.36      0.38 o
   1  13   4       15.83       12.23      0.52 o
   2  13   4       10.41        8.71      0.49 o
   3  13   4        5.99        6.08      0.66 o
   4  13   4        3.19        4.31      1.24 o
  -4  14   4        0.05        1.67      1.45 o
  -3  14   4       16.04       12.85      0.84 o
  -2  14   4       67.62       62.73      1.45 o
  -1  14   4       40.04       48.50      1.89 o
   0  14   4        3.53        3.80      0.83 o
   1  14   4       61.56       61.48      1.43 o
   2  14   4      302.69      300.11      8.25 o
   3  14   4        0.00       -0.05      0.54 o
   4  14   4       13.27       15.71      1.51 o
  -4  15   4        9.44        8.02      1.00 o
  -3  15   4        2.88        2.40      0.77 o
  -2  15   4       73.39       70.74      2.00 o
  -1  15   4       46.40       47.16      1.34 o
   0  15   4      166.59      158.57      4.46 o
   1  15   4        9.69        8.76      0.52 o
   2  15   4      499.09      524.74     15.30 o
   3  15   4        1.08        0.91      0.48 o
   4  15   4       25.19       28.26      1.96 o
  -4  16   4        1.34       -0.38      0.82 o
  -3  16   4        1.87        0.62      0.97 o
  -2  16   4       23.97       23.08      0.90 o
  -1  16   4      362.66      354.19      7.94 o
   0  16   4      316.11      325.76     11.46 o
   1  16   4        0.39        0.02      0.38 o
   2  16   4       17.74       16.46      0.73 o
   3  16   4       18.39       21.64      1.08 o
   4  16   4        3.26        1.94      1.25 o
  -4  17   4        5.79        4.25      0.91 o
  -3  17   4       87.91       90.19      3.62 o
  -2  17   4      136.58      138.13      4.13 o
  -1  17   4       24.28       18.22      0.96 o
   0  17   4       39.38       40.82      1.96 o
   1  17   4      188.69      195.31      5.24 o
   2  17   4        2.32        1.32      1.01 o
   3  17   4        0.02        0.45      0.69 o
   4  17   4        9.67        7.67      1.72 o
  -4  18   4        0.78        0.46      1.16 o
  -3  18   4        3.68        4.14      0.77 o
  -2  18   4        1.51        0.39      0.36 o
  -1  18   4      178.87      186.80      4.62 o
   0  18   4       13.17       13.11      0.94 o
   1  18   4      265.82      279.74      6.53 o
   2  18   4       41.30       35.48      1.39 o
   3  18   4        6.04        6.01      0.81 o
   4  18   4        0.81       -0.88      1.29 o
  -4  19   4        0.53       -0.20      1.38 o
  -3  19   4        1.06        1.27      0.76 o
  -2  19   4        1.88        2.08      0.38 o
  -1  19   4      340.58      365.94     13.65 o
   0  19   4       32.35       29.74      1.61 o
   1  19   4      131.48      139.05      5.40 o
   2  19   4        3.51        4.25      0.68 o
   3  19   4       15.35       18.99      1.33 o
  -3  20   4        0.59       -0.29      1.21 o
  -2  20   4       19.44       19.59      0.97 o
  -1  20   4       30.54       23.36      1.34 o
   0  20   4      114.12      118.95      5.04 o
   1  20   4        5.95        2.85      1.25 o
   2  20   4        2.77        1.93      0.72 o
   3  20   4       53.24       54.10      4.30 o
  -3  21   4        0.04        3.46      1.37 o
  -2  21   4       21.38       15.06      1.48 o
  -1  21   4        5.19        2.72      0.70 o
   0  21   4       85.23       77.74      3.16 o
   1  21   4       26.23       28.26      1.51 o
   2  21   4        0.58        0.25      0.70 o
   3  21   4        0.11        0.12      1.38 o
  -3  22   4        0.49        0.32      1.16 o
  -2  22   4        4.60        5.17      1.24 o
  -1  22   4       30.46       28.13      1.69 o
   0  22   4       24.68       23.39      3.25 o
   1  22   4       11.91       16.77      1.23 o
   2  22   4        0.08        0.45      0.85 o
   3  22   4        2.77        0.56      1.48 o
  -3  23   4        7.50        7.39      1.83 o
  -2  23   4        0.24        1.73      1.45 o
  -1  23   4       39.09       36.33      2.07 o
   0  23   4        0.09       -1.20      1.80 o
   1  23   4        3.05        2.23      0.99 o
   2  23   4        0.27        0.41      1.15 o
   3  23   4        0.07        2.94      1.81 o
  -3  24   4        0.14       -0.32      1.24 o
  -2  24   4        1.32        2.50      1.37 o
  -1  24   4        3.12        1.25      1.01 o
   0  24   4       17.73       16.58      1.50 o
   1  24   4       17.85       17.96      1.79 o
   2  24   4        0.20       -0.37      0.88 o
  -2  25   4        6.63        8.72      1.54 o
  -1  25   4       13.77       14.14      1.34 o
   0  25   4       22.34       16.27      1.59 o
   1  25   4        6.96        7.60      1.09 o
   2  25   4        1.96        4.83      2.26 o
  -2  26   4       10.19       11.51      2.37 o
  -1  26   4        6.89        6.95      1.21 o
   0  26   4        1.92        0.20      1.09 o
   1  26   4       38.85       47.67      2.81 o
   2  26   4        2.95        3.23      1.69 o
  -2  27   4        0.01       -2.13      1.78 o
  -1  27   4        1.09        2.66      1.58 o
   0  27   4       41.66       45.16      2.82 o
   1  27   4        4.63        2.79      1.38 o
   2  27   4       14.94       17.47      2.44 o
  -1  28   4        2.26        4.55      2.66 o
   0  28   4       23.63       29.35      2.27 o
   1  28   4        7.50        8.42      1.88 o
   0  29   4        2.08        2.17      1.33 o
  -5   1   5        0.08       -0.04      1.12 o
  -4   1   5        1.56        2.27      0.51 o
  -3   1   5        1.98        1.77      0.25 o
  -2   1   5      149.02      159.27      2.76 o
  -1   1   5        0.72        0.70      0.38 o
   0   1   5        9.15        6.48      0.34 o
   1   1   5       61.35       63.37      1.45 o
   2   1   5      359.78      369.47      8.83 o
   3   1   5      139.46      141.81      6.17 o
   4   1   5       10.04        8.82      1.17 o
   5   1   5        0.93        1.02      2.54 o
  -5   2   5        1.51        2.32      1.12 o
  -4   2   5        0.00        1.62      1.45 o
  -3   2   5        3.13        3.50      0.30 o
  -2   2   5        6.46        7.80      0.37 o
  -1   2   5       89.98      114.34      1.97 o
   0   2   5      807.75      819.70     14.40 o
   1   2   5      628.73      544.49     15.15 o
   2   2   5        0.04        0.86      0.36 o
   3   2   5        6.49        6.09      0.91 o
   4   2   5       21.47       23.23      1.23 o
   5   2   5        2.53        2.11      1.27 o
  -5   3   5       10.43       11.00      1.60 o
  -4   3   5        0.87        0.38      0.69 o
  -3   3   5       41.30       38.74      1.46 o
  -2   3   5      157.17      169.62      3.30 o
  -1   3   5      371.84      377.77      5.76 o
   0   3   5      210.75      193.88      3.14 o
   1   3   5       90.89       96.78      1.97 o
   2   3   5       78.26       94.11      3.38 o
   3   3   5       75.72       73.91      2.93 o
   4   3   5      110.67      118.08      3.85 o
  -5   4   5        0.21        0.45      1.39 o
  -4   4   5        4.05        3.12      0.75 o
  -3   4   5      134.15      136.89      3.06 o
  -2   4   5       48.20       51.76      0.94 o
  -1   4   5       19.95       16.78      0.41 o
   0   4   5      879.02      851.19     15.51 o
   1   4   5      915.79      866.54     16.44 o
   2   4   5       15.86       20.52      0.83 o
   3   4   5       26.53       31.18      1.43 o
   4   4   5       19.68       21.32      1.24 o
  -5   5   5        0.22       -1.01      1.18 o
  -4   5   5        0.01       -0.07      2.21 o
  -3   5   5        0.12       -0.12      0.23 o
  -2   5   5       28.70       23.89      0.53 o
  -1   5   5       18.04       13.98      0.50 o
   0   5   5        0.69        0.45      0.43 o
   1   5   5      328.59      371.85      8.13 o
   2   5   5       13.38       17.89      0.83 o
   3   5   5      112.04      113.92      3.40 o
   4   5   5       25.26       24.35      1.26 o
  -5   6   5        2.21        1.48      1.35 o
  -4   6   5      163.99      171.18      5.19 o
  -3   6   5      251.81      236.90      4.84 o
  -2   6   5       68.77       76.62      2.12 o
  -1   6   5      111.58      121.18      3.92 o
   0   6   5      366.42      343.72      5.70 o
   1   6   5      492.50      598.03     13.03 o
   2   6   5       68.00       65.03      2.14 o
   3   6   5       23.45       22.23      2.43 o
   4   6   5       58.42       53.97      2.63 o
  -5   7   5        9.83        7.76      1.25 o
  -4   7   5       20.49       17.87      1.02 o
  -3   7   5        1.99        1.22      0.76 o
  -2   7   5       62.01       48.28      1.24 o
  -1   7   5       90.51       89.06      1.91 o
   0   7   5      864.13      894.32     15.16 o
   1   7   5        0.39        0.52      0.37 o
   2   7   5        5.74        4.59      0.52 o
   3   7   5        7.37        6.06      0.79 o
   4   7   5        0.03       -1.01      0.71 o
  -5   8   5        1.94        2.66      1.51 o
  -4   8   5        4.94        2.82      0.68 o
  -3   8   5       59.09       58.66      1.65 o
  -2   8   5      103.73      102.90      2.24 o
  -1   8   5       45.19       44.74      0.85 o
   0   8   5      340.94      363.31      7.10 o
   1   8   5       76.60       75.11      1.69 o
   2   8   5       16.29       15.96      1.56 o
   3   8   5       13.99       10.13      1.11 o
   4   8   5        0.12       -0.13      0.36 o
  -4   9   5       12.81       10.34      0.89 o
  -3   9   5       12.44       10.53      0.68 o
  -2   9   5       13.38        8.50      0.37 o
  -1   9   5        9.22        8.84      0.31 o
   0   9   5        0.20        0.62      0.36 o
   1   9   5       25.96       26.79      1.69 o
   2   9   5       85.19       82.67      2.24 o
   3   9   5       71.77       73.02      2.53 o
   4   9   5        3.60        3.36      0.82 o
  -4  10   5       11.71       15.82      3.51 o
  -3  10   5        2.91        2.66      0.83 o
  -2  10   5        0.00       -0.24      0.24 o
  -1  10   5      110.27      116.51      3.82 o
   0  10   5       64.87       77.18      1.74 o
   1  10   5        0.00        0.44      0.44 o
   2  10   5        0.98        2.01      0.63 o
   3  10   5       10.70       11.40      0.80 o
   4  10   5        1.04        0.60      0.92 o
  -4  11   5        3.67        2.31      1.09 o
  -3  11   5        2.68        3.37      0.61 o
  -2  11   5       27.16       25.20      0.86 o
  -1  11   5       13.08       15.93      0.88 o
   0  11   5       55.49       60.16      1.46 o
   1  11   5       50.34       52.54      1.91 o
   2  11   5       82.18       68.23      1.89 o
   3  11   5        2.42        3.01      0.62 o
   4  11   5        1.85        0.73      1.21 o
  -4  12   5        6.81        7.79      1.10 o
  -3  12   5        3.07        2.54      0.65 o
  -2  12   5        0.13        0.46      0.34 o
  -1  12   5        8.45        9.48      0.38 o
   0  12   5        2.61        2.28      0.37 o
   1  12   5       37.16       45.71      1.33 o
   2  12   5       57.08       54.53      2.12 o
   3  12   5        2.15        2.30      0.64 o
   4  12   5        3.23        2.38      1.37 o
  -4  13   5        0.16       -0.39      1.20 o
  -3  13   5        7.52        7.77      0.77 o
  -2  13   5       94.47       94.58      2.05 o
  -1  13   5       26.85       24.03      0.64 o
   0  13   5      314.85      327.88     11.02 o
   1  13   5       63.88       62.38      1.56 o
   2  13   5       76.06       77.31      2.40 o
   3  13   5        0.50        0.23      0.74 o
   4  13   5        0.69        2.23      1.42 o
  -4  14   5        1.08        1.78      0.82 o
  -3  14   5        5.78        4.95      0.66 o
  -2  14   5       15.03       16.35      0.56 o
  -1  14   5      233.17      238.66      5.76 o
   0  14   5      102.02      102.00      3.63 o
   1  14   5        0.56        0.13      0.30 o
   2  14   5        8.52        5.25      0.54 o
   3  14   5       38.60       40.82      1.81 o
   4  14   5        2.38        3.63      1.26 o
  -4  15   5        2.09        1.54      0.74 o
  -3  15   5        1.62        1.01      0.88 o
  -2  15   5      284.25      306.27      6.55 o
  -1  15   5       88.25       86.34      2.29 o
   0  15   5      265.89      268.70      7.65 o
   1  15   5      344.08      361.93      8.99 o
   2  15   5      139.47      133.12      4.32 o
   3  15   5        0.60        0.77      0.61 o
   4  15   5        0.23       -0.73      1.40 o
  -4  16   5        0.52        0.55      0.92 o
  -3  16   5        6.05        4.93      1.59 o
  -2  16   5        0.62        0.38      0.40 o
  -1  16   5        0.07        0.07      0.44 o
   0  16   5     1651.45     1708.79     47.78 o
   1  16   5      551.95      556.95     13.03 o
   2  16   5       17.24       14.78      1.76 o
   3  16   5        0.01        0.10      0.49 o
   4  16   5        0.26       -0.24      1.32 o
  -4  17   5        0.19        0.69      1.55 o
  -3  17   5       14.08       12.24      1.06 o
  -2  17   5        0.00       -0.02      0.37 o
  -1  17   5       13.52       13.81      0.72 o
   0  17   5        4.44        5.77      1.16 o
   1  17   5       33.84       31.74      1.75 o
   2  17   5       79.30       72.19      2.19 o
   3  17   5        1.65        1.07      0.75 o
   4  17   5        1.75        3.88      1.63 o
  -4  18   5        0.00        0.40      1.21 o
  -3  18   5        0.36        1.17      0.81 o
  -2  18   5        1.39        1.13      0.40 o
  -1  18   5      118.39      130.26      5.04 o
   0  18   5       18.20       19.18      1.12 o
   1  18   5      551.88      590.83     21.12 o
   2  18   5       93.40       93.20      3.20 o
   3  18   5        9.25       10.10      2.28 o
  -3  19   5        9.44        9.34      1.40 o
  -2  19   5       28.13       28.90      1.14 o
  -1  19   5      169.13      195.40      6.47 o
   0  19   5      142.66      150.76      5.43 o
   1  19   5       23.24       22.96      2.48 o
   2  19   5       27.79       23.03      1.51 o
   3  19   5        2.64        4.24      2.38 o
  -3  20   5        0.01        0.77      1.09 o
  -2  20   5        0.01       -1.69      1.13 o
  -1  20   5       32.27       31.03      1.57 o
   0  20   5       10.06       14.36      1.76 o
   1  20   5        0.97        0.61      0.78 o
   2  20   5        3.31        3.21      0.80 o
   3  20   5       11.78       11.89      2.15 o
  -3  21   5        2.77        2.34      1.28 o
  -2  21   5        2.37        0.36      1.01 o
  -1  21   5       50.36       53.27      2.67 o
   0  21   5       11.55       14.38      2.21 o
   1  21   5       40.89       41.06      3.10 o
   2  21   5        3.44        2.88      0.93 o
   3  21   5        0.70        0.36      1.86 o
  -3  22   5        0.07       -1.57      1.34 o
  -2  22   5       10.04        7.74      1.34 o
  -1  22   5        3.30        3.52      0.80 o
   0  22   5      152.30      158.91      6.59 o
   1  22   5        3.37        2.58      2.04 o
   2  22   5        0.60        1.43      2.60 o
   3  22   5        2.83        4.24      2.22 o
  -3  23   5        0.98        0.85      1.65 o
  -2  23   5       12.45       13.57      1.59 o
  -1  23   5        3.94        4.16      1.02 o
   0  23   5       10.80       10.98      1.06 o
   1  23   5        3.41        4.48      1.29 o
   2  23   5        9.45        9.67      1.36 o
  -2  24   5        3.73        2.13      1.28 o
  -1  24   5       43.08       49.17      3.03 o
   0  24   5       28.77       38.64      2.61 o
   1  24   5       12.63       10.47      1.49 o
   2  24   5        0.12        0.29      1.11 o
  -2  25   5       19.86       23.55      2.96 o
  -1  25   5        0.00        0.40      1.05 o
   0  25   5       10.50        9.91      1.98 o
   1  25   5        0.01       -0.75      1.27 o
   2  25   5       24.65       28.45      2.10 o
  -2  26   5        0.91        0.64      2.17 o
  -1  26   5        0.28       -0.56      0.81 o
   0  26   5        1.17        1.26      0.89 o
   1  26   5        0.61       -0.82      1.09 o
   2  26   5        2.83        1.29      1.73 o
  -1  27   5        7.57       12.34      2.32 o
   0  27   5        0.48       -0.29      1.42 o
   1  27   5       14.32       15.81      1.92 o
  -1  28   5        7.16        5.61      2.14 o
   0  28   5        0.16        0.49      1.34 o
   1  28   5        2.36        1.94      1.45 o
  -5   0   6        0.00        0.73      1.65 o
  -4   0   6        2.70        3.88      0.85 o
  -3   0   6        8.04        8.21      0.51 o
  -2   0   6       64.81       68.70      1.69 o
  -1   0   6      257.20      246.13      4.78 o
   0   0   6      480.73      514.46     13.54 o
   1   0   6      392.51      418.55     10.92 o
   2   0   6      634.17      608.29     26.01 o
   3   0   6       53.27       53.82      2.80 o
   4   0   6       10.64       15.21      2.28 o
  -5   1   6        0.84        0.58      1.09 o
  -4   1   6        0.02        0.79      0.43 o
  -3   1   6        0.01        0.45      0.34 o
  -2   1   6      385.11      377.73      5.85 o
  -1   1   6       88.23       88.84      1.40 o
   0   1   6      617.27      755.02     13.16 o
   1   1   6        0.00        0.81      0.61 o
   2   1   6      404.53      399.64     11.87 o
   3   1   6        0.05        0.64      0.72 o
   4   1   6        0.66       -0.51      0.84 o
  -5   2   6        1.46        3.14      1.42 o
  -4   2   6        2.88        4.07      0.75 o
  -3   2   6        2.71        3.71      0.42 o
  -2   2   6        0.81        1.20      0.24 o
  -1   2   6      919.81      977.77     14.88 o
   0   2   6       44.16       45.49      0.92 o
   1   2   6      490.05      464.45     11.66 o
   2   2   6       43.62       38.15      1.77 o
   3   2   6       10.89       10.78      1.73 o
   4   2   6        9.04        8.68      1.04 o
  -5   3   6        3.25        3.30      1.52 o
  -4   3   6        6.26        5.23      0.83 o
  -3   3   6       10.95       12.85      0.78 o
  -2   3   6       41.22       41.93      0.93 o
  -1   3   6      501.80      520.61      7.22 o
   0   3   6       61.30       65.17      1.25 o
   1   3   6      563.68      591.30     11.11 o
   2   3   6       83.37       72.90      2.21 o
   3   3   6      264.97      263.25      9.46 o
   4   3   6       10.86       10.55      0.88 o
  -5   4   6        1.19        2.21      1.50 o
  -4   4   6        7.39        6.11      0.73 o
  -3   4   6       37.03       33.92      0.92 o
  -2   4   6       12.89       16.99      0.55 o
  -1   4   6      175.31      175.40      3.03 o
   0   4   6      343.02      366.10      7.29 o
   1   4   6       36.24       35.54      1.04 o
   2   4   6       13.34       14.17      0.87 o
   3   4   6       35.15       35.58      1.74 o
   4   4   6        1.72        2.30      0.68 o
  -5   5   6        0.03       -0.35      0.98 o
  -4   5   6        0.00        1.37      0.77 o
  -3   5   6      103.93      111.87      2.44 o
  -2   5   6      381.70      418.84      9.47 o
  -1   5   6      150.12      128.93      2.82 o
   0   5   6       64.01       76.86      1.58 o
   1   5   6        0.50        0.60      0.43 o
   2   5   6      143.41      146.00      4.88 o
   3   5   6        0.24        0.48      1.25 o
   4   5   6        0.79        0.64      0.71 o
  -4   6   6       65.88       65.80      2.30 o
  -3   6   6       48.32       43.07      1.15 o
  -2   6   6       26.91       25.00      0.64 o
  -1   6   6        1.28        1.89      0.71 o
   0   6   6      535.84      643.12     11.91 o
   1   6   6      312.21      364.30     12.98 o
   2   6   6        0.02       -0.08      0.50 o
   3   6   6       13.16       11.82      0.92 o
   4   6   6        4.31        5.94      0.88 o
  -4   7   6       19.99       17.01      1.16 o
  -3   7   6       94.20      104.81      2.38 o
  -2   7   6       82.54       89.15      1.92 o
  -1   7   6      227.77      258.90      4.91 o
   0   7   6       21.25       25.12      0.61 o
   1   7   6      131.02      131.54      3.88 o
   2   7   6        1.99        3.04      0.79 o
   3   7   6      137.91      142.42      6.15 o
   4   7   6       17.03       19.27      1.23 o
  -4   8   6        7.76        8.34      1.00 o
  -3   8   6      117.48      119.13      2.76 o
  -2   8   6        9.75        9.35      0.37 o
  -1   8   6      331.91      356.43      5.59 o
   0   8   6        1.56        1.14      0.29 o
   1   8   6       18.93       17.04      0.91 o
   2   8   6       24.67       26.56      1.70 o
   3   8   6       25.00       28.00      1.27 o
   4   8   6       27.80       21.98      1.12 o
  -4   9   6        0.73       -0.45      0.91 o
  -3   9   6       75.66       81.15      2.34 o
  -2   9   6       12.11       11.66      0.47 o
  -1   9   6       12.05       14.66      1.23 o
   0   9   6      626.17      698.71     16.10 o
   1   9   6      189.43      189.44      5.76 o
   2   9   6        0.71        1.60      0.75 o
   3   9   6       84.65       95.01      3.07 o
   4   9   6        3.00        2.27      0.79 o
  -4  10   6        0.45       -0.15      0.82 o
  -3  10   6        0.12        1.26      0.99 o
  -2  10   6       24.99       23.29      0.69 o
  -1  10   6      119.13      108.20      2.12 o
   0  10   6       23.51       23.66      0.73 o
   1  10   6      315.53      297.24     10.15 o
   2  10   6       18.30       19.10      0.83 o
   3  10   6       36.35       32.15      1.36 o
   4  10   6        4.94        4.47      1.29 o
  -4  11   6        0.26        0.28      0.74 o
  -3  11   6        0.95        0.03      0.83 o
  -2  11   6       27.77       23.79      0.74 o
  -1  11   6       48.70       49.57      1.08 o
   0  11   6      254.14      272.19      6.23 o
   1  11   6        1.54        0.89      0.75 o
   2  11   6        1.35        0.69      0.93 o
   3  11   6       59.53       52.95      2.07 o
   4  11   6        0.23        0.16      1.05 o
  -4  12   6        0.73        0.84      1.36 o
  -3  12   6       55.67       56.82      2.41 o
  -2  12   6        0.01        0.41      0.44 o
  -1  12   6      239.35      228.91      4.76 o
   0  12   6        1.75        2.80      0.75 o
   1  12   6      331.27      306.57      7.87 o
   2  12   6        6.07        7.98      1.27 o
   3  12   6       36.34       35.34      1.48 o
   4  12   6        7.06        9.57      1.30 o
  -4  13   6        0.09       -0.25      0.77 o
  -3  13   6        7.91        6.49      1.51 o
  -2  13   6       23.21       20.27      0.74 o
  -1  13   6      287.73      287.68      6.66 o
   0  13   6        1.31        0.42      0.71 o
   1  13   6        4.98        6.00      0.41 o
   2  13   6       84.42       77.05      2.37 o
   3  13   6       95.46       98.98      3.14 o
   4  13   6        3.07        2.10      1.05 o
  -4  14   6        1.69        0.77      0.90 o
  -3  14   6       23.56       23.84      1.24 o
  -2  14   6      128.13      134.95      3.15 o
  -1  14   6      144.41      142.60      3.54 o
   0  14   6        6.08        7.59      0.86 o
   1  14   6       11.98       14.42      0.73 o
   2  14   6       11.45       10.82      0.97 o
   3  14   6       52.57       54.82      1.89 o
   4  14   6        5.37        5.61      1.26 o
  -4  15   6       13.79       11.64      1.97 o
  -3  15   6       28.57       27.58      1.30 o
  -2  15   6       54.20       55.78      1.53 o
  -1  15   6        0.33        0.93      0.49 o
   0  15   6        7.96        7.71      0.81 o
   1  15   6       11.39       12.18      0.61 o
   2  15   6       37.62       40.42      1.33 o
   3  15   6        1.27        0.91      0.61 o
   4  15   6        1.32       -0.60      1.12 o
  -4  16   6        0.26        0.64      1.77 o
  -3  16   6        3.01        5.19      1.03 o
  -2  16   6        2.75        3.06      0.65 o
  -1  16   6       55.66       52.10      2.20 o
   0  16   6      164.80      174.93      6.40 o
   1  16   6      238.50      257.63      5.30 o
   2  16   6        0.53        0.60      1.39 o
   3  16   6        5.38        4.33      0.79 o
  -4  17   6        6.14        5.00      1.53 o
  -3  17   6       34.69       30.29      1.73 o
  -2  17   6      108.91      121.05      7.10 o
  -1  17   6       17.12       19.44      1.21 o
   0  17   6        1.29       -0.51      1.41 o
   1  17   6       95.42       93.04      3.50 o
   2  17   6       29.35       29.42      1.50 o
   3  17   6       15.08       18.45      1.85 o
  -3  18   6        3.18        3.88      1.17 o
  -2  18   6       56.29       54.80      2.43 o
  -1  18   6       59.09       64.70      3.99 o
   0  18   6       33.17       32.25      1.52 o
   1  18   6        5.37        4.94      1.05 o
   2  18   6       24.61       23.17      1.51 o
   3  18   6       13.59       14.52      1.80 o
  -3  19   6        8.51        7.67      1.19 o
  -2  19   6        6.69        7.66      2.00 o
  -1  19   6       49.75       48.98      2.41 o
   0  19   6       69.31       73.19      3.26 o
   1  19   6       23.27       22.93      1.34 o
   2  19   6        0.04       -0.61      1.04 o
   3  19   6        0.21       -1.65      1.81 o
  -3  20   6        6.41        4.39      1.49 o
  -2  20   6        6.53        7.69      1.13 o
  -1  20   6        8.77        8.47      1.98 o
   0  20   6       25.05       25.67      1.58 o
   1  20   6       13.81       12.95      1.17 o
   2  20   6       43.75       44.45      2.44 o
   3  20   6        2.96        2.66      2.74 o
  -3  21   6        4.08        5.26      1.75 o
  -2  21   6       14.04       14.20      1.40 o
  -1  21   6       65.33       70.92      2.98 o
   0  21   6        8.09       10.00      1.05 o
   1  21   6        0.81       -0.43      1.15 o
   2  21   6       46.60       51.49      3.09 o
   3  21   6       15.26       22.33      3.06 o
  -3  22   6        0.83        1.13      1.21 o
  -2  22   6        0.17        0.68      1.45 o
  -1  22   6        7.02        7.25      1.37 o
   0  22   6       33.30       30.25      1.78 o
   1  22   6       17.68       23.80      2.54 o
   2  22   6       36.45       40.78      4.06 o
  -2  23   6        9.74       12.16      1.68 o
  -1  23   6        8.53        8.75      1.04 o
   0  23   6        4.35        8.03      2.05 o
   1  23   6        6.60        6.45      1.14 o
   2  23   6        0.87        1.84      1.24 o
  -2  24   6        0.38        5.17      2.66 o
  -1  24   6        2.23        0.50      1.25 o
   0  24   6        4.22        2.70      1.25 o
   1  24   6        5.45        2.72      1.50 o
   2  24   6        0.34        0.93      1.42 o
  -2  25   6        3.52        0.64      2.94 o
  -1  25   6        2.61        2.96      1.64 o
   0  25   6       48.48       58.77      3.30 o
   1  25   6       14.32       13.17      4.22 o
   2  25   6        1.89        3.19      1.71 o
  -1  26   6       27.19       34.00      3.41 o
   0  26   6        4.51        6.26      1.43 o
   1  26   6       10.23       11.92      1.65 o
  -1  27   6       15.43       20.39      3.33 o
   0  27   6        0.83        0.82      2.90 o
   1  27   6        2.00        2.74      1.68 o
   0  28   6        8.32        9.69      1.54 o
  -4   1   7        0.97        2.19      0.69 o
  -3   1   7        7.49        8.92      0.51 o
  -2   1   7      267.57      284.09      6.42 o
  -1   1   7       81.63       80.56      1.71 o
   0   1   7       34.55       32.31      0.86 o
   1   1   7       55.38       54.99      1.74 o
   2   1   7      194.36      199.18      6.10 o
   3   1   7      128.52      127.87      5.54 o
   4   1   7        3.81        2.48      3.44 o
  -4   2   7        2.80        1.86      1.79 o
  -3   2   7       47.90       42.81      1.25 o
  -2   2   7       18.16       24.11      1.47 o
  -1   2   7      188.19      194.33      5.58 o
   0   2   7       83.05       72.83      1.72 o
   1   2   7       20.16       17.41      1.01 o
   2   2   7       78.49       78.19      2.64 o
   3   2   7       75.44       70.21      2.85 o
   4   2   7       73.01       74.44      3.69 o
  -4   3   7       23.31       24.71      1.21 o
  -3   3   7        0.67        1.00      0.43 o
  -2   3   7       53.09       56.00      1.24 o
  -1   3   7      232.58      243.01      4.03 o
   0   3   7      546.87      571.89     10.50 o
   1   3   7       33.71       28.61      1.21 o
   2   3   7      203.48      202.82      5.87 o
   3   3   7      167.14      168.65      8.08 o
   4   3   7        0.16       -0.63      0.92 o
  -4   4   7       25.65       19.63      2.42 o
  -3   4   7        3.50        2.68      0.61 o
  -2   4   7        3.99        5.45      0.44 o
  -1   4   7       26.09       28.00      0.64 o
   0   4   7        9.34        8.95      0.81 o
   1   4   7      105.37       99.19      2.68 o
   2   4   7      182.89      167.05      9.22 o
   3   4   7       30.21       34.82      1.77 o
   4   4   7        0.83        0.72      1.23 o
  -4   5   7        2.20        1.57      0.68 o
  -3   5   7       14.05       13.40      0.61 o
  -2   5   7       13.97       14.79      0.52 o
  -1   5   7      196.46      196.98      3.21 o
   0   5   7      172.91      168.92      3.56 o
   1   5   7       77.85       72.07      2.20 o
   2   5   7      193.02      203.90      7.20 o
   3   5   7        0.01        0.31      0.67 o
   4   5   7       16.79       13.54      1.04 o
  -4   6   7       12.33        8.01      1.03 o
  -3   6   7       75.80       77.89      2.49 o
  -2   6   7       11.95       10.76      0.64 o
  -1   6   7       89.13       97.01      2.10 o
   0   6   7      768.18      807.69     17.63 o
   1   6   7        0.85        2.12      0.57 o
   2   6   7      131.18      111.08      3.79 o
   3   6   7       14.07       16.56      1.25 o
   4   6   7        1.57        1.98      1.00 o
  -4   7   7       17.39       15.31      1.16 o
  -3   7   7        2.63        2.29      0.41 o
  -2   7   7        5.81        6.31      0.44 o
  -1   7   7        0.27        0.20      0.32 o
   0   7   7       48.67       61.14      1.77 o
   1   7   7       82.39       87.24      2.99 o
   2   7   7       29.85       34.44      1.68 o
   3   7   7        0.73        0.38      0.64 o
   4   7   7        6.15        5.70      0.93 o
  -4   8   7       19.19       15.76      1.92 o
  -3   8   7        1.15        1.70      0.36 o
  -2   8   7        8.46        6.61      0.40 o
  -1   8   7      170.57      210.40      3.93 o
   0   8   7        1.74        0.85      0.85 o
   1   8   7       70.27       74.54      3.24 o
   2   8   7        9.97       13.93      0.94 o
   3   8   7        2.21        0.73      0.80 o
   4   8   7        0.22        0.46      0.83 o
  -4   9   7        2.27        1.22      0.82 o
  -3   9   7       13.64       14.25      1.19 o
  -2   9   7        1.86        2.15      0.34 o
  -1   9   7       19.59       16.68      0.55 o
   0   9   7       11.70       12.43      0.59 o
   1   9   7        1.61        2.18      0.63 o
   2   9   7      172.64      164.41      6.89 o
   3   9   7        0.83        3.64      0.66 o
   4   9   7        7.03        7.92      1.82 o
  -4  10   7        3.39        3.19      0.70 o
  -3  10   7        2.37        3.64      0.78 o
  -2  10   7        8.50        9.94      0.50 o
  -1  10   7       33.56       24.95      0.88 o
   0  10   7        8.41        5.91      0.39 o
   1  10   7       34.59       43.04      2.03 o
   2  10   7      123.35      108.86      4.69 o
   3  10   7       31.85       26.03      1.37 o
   4  10   7        0.13       -1.41      1.49 o
  -4  11   7        0.96        1.44      0.79 o
  -3  11   7        9.05       10.39      1.06 o
  -2  11   7       23.14       25.78      0.76 o
  -1  11   7       71.27       76.15      1.64 o
   0  11   7       35.46       39.52      3.15 o
   1  11   7       36.93       34.02      1.65 o
   2  11   7       85.98       90.44      2.79 o
   3  11   7       40.87       40.10      1.58 o
   4  11   7        1.55        4.45      1.45 o
  -4  12   7        2.29        2.45      0.98 o
  -3  12   7        9.60        9.49      0.94 o
  -2  12   7       72.81       72.73      2.02 o
  -1  12   7      281.98      308.32      8.15 o
   0  12   7        1.53        1.60      0.19 o
   1  12   7       76.27       59.19      3.73 o
   2  12   7        0.85        0.04      0.56 o
   3  12   7        5.19        4.97      0.75 o
   4  12   7        0.41        1.01      1.13 o
  -4  13   7        1.10       -0.51      0.71 o
  -3  13   7        0.68        0.52      0.61 o
  -2  13   7      202.15      209.18     12.08 o
  -1  13   7      153.23      154.27      3.85 o
   0  13   7       38.76       36.90      2.63 o
   1  13   7       13.74       14.30      0.68 o
   2  13   7        8.23        9.28      0.75 o
   3  13   7        1.55        1.38      0.77 o
   4  13   7        2.73        5.86      1.29 o
  -4  14   7        0.13        0.80      1.47 o
  -3  14   7       20.57       18.25      1.16 o
  -2  14   7       24.60       29.80      1.10 o
  -1  14   7      132.38      131.69      4.27 o
   0  14   7      145.24      154.74      5.23 o
   1  14   7       31.84       30.19      0.92 o
   2  14   7       93.11       95.16      3.54 o
   3  14   7        0.42        1.24      0.73 o
  -4  15   7        0.57       -2.00      1.34 o
  -3  15   7        7.16        7.00      0.87 o
  -2  15   7        5.65        6.06      0.45 o
  -1  15   7      428.36      441.56     15.92 o
   0  15   7      374.80      376.94     11.78 o
   1  15   7       43.29       39.91      1.32 o
   2  15   7       53.85       53.58      2.12 o
   3  15   7       17.12       15.05      1.05 o
  -4  16   7        0.37       -0.68      1.49 o
  -3  16   7        2.19        0.46      1.99 o
  -2  16   7       13.48       11.50      0.63 o
  -1  16   7       11.96       14.07      1.16 o
   0  16   7        2.07        3.54      1.99 o
   1  16   7       92.15       82.45      3.51 o
   2  16   7        1.50        1.01      0.59 o
   3  16   7        0.00        0.81      1.22 o
  -3  17   7        0.51        1.04      1.01 o
  -2  17   7        0.07        0.16      0.58 o
  -1  17   7       52.71       54.10      2.60 o
   0  17   7       28.19       29.65      1.69 o
   1  17   7       50.96       47.50      2.38 o
   2  17   7        2.28        3.88      1.45 o
   3  17   7        2.83        3.91      1.43 o
  -3  18   7       11.94       11.42      1.46 o
  -2  18   7        0.25        0.97      1.21 o
  -1  18   7       12.25       15.50      1.65 o
   0  18   7      187.42      186.40      7.09 o
   1  18   7        5.03        7.65      1.08 o
   2  18   7       12.31       12.95      1.25 o
   3  18   7        0.38        1.25      1.55 o
  -3  19   7        0.03       -0.73      1.61 o
  -2  19   7        1.02        2.60      2.16 o
  -1  19   7       88.83       93.78      4.30 o
   0  19   7      100.17      106.00      4.41 o
   1  19   7        1.53        1.89      0.90 o
   2  19   7        2.59        3.19      1.03 o
   3  19   7        5.97        9.30      2.13 o
  -3  20   7        2.60        4.16      1.81 o
  -2  20   7       25.39       27.98      2.80 o
  -1  20   7       75.16       79.85      3.76 o
   0  20   7       77.40       79.77      4.32 o
   1  20   7        7.58        8.93      1.48 o
   2  20   7       12.00       17.05      1.83 o
   3  20   7        2.82        1.34      1.94 o
  -3  21   7        1.58        3.58      1.78 o
  -2  21   7       64.17       62.99      6.82 o
  -1  21   7        0.20        1.05      1.63 o
   0  21   7        1.24        1.99      1.53 o
   1  21   7       15.09       15.90      2.74 o
   2  21   7       25.36       29.86      2.12 o
  -2  22   7       19.39       20.04      4.30 o
  -1  22   7       47.94       39.53      2.57 o
   0  22   7       35.01       37.38      4.97 o
   1  22   7        0.83       -0.16      1.14 o
   2  22   7        2.15        1.35      1.81 o
  -2  23   7        0.60        1.04      1.90 o
  -1  23   7       24.05       24.26      1.96 o
   0  23   7        0.04       -1.05      1.29 o
   1  23   7        0.03       -1.80      2.01 o
   2  23   7       10.59       12.20      1.84 o
  -2  24   7       16.23       19.54      3.20 o
  -1  24   7        0.91        0.73      1.26 o
   0  24   7        0.02       -0.66      1.55 o
   1  24   7       51.05       54.14      6.63 o
   2  24   7        3.65        2.79      1.54 o
  -1  25   7        0.09        0.35      1.67 o
   0  25   7        4.00        5.85      1.40 o
   1  25   7        0.22       -1.74      1.16 o
  -1  26   7        0.00       -0.97      1.90 o
   0  26   7        0.41        1.22      1.62 o
   1  26   7        2.70        4.24      1.22 o
   0  27   7        1.55        2.11      1.55 o
  -4   0   8        2.36        4.47      1.69 o
  -3   0   8        1.24        1.46      0.81 o
  -2   0   8      150.72      170.87      6.14 o
  -1   0   8       36.18       52.62      1.84 o
   0   0   8       38.72       38.12      1.57 o
   1   0   8      993.01      968.65     41.91 o
   2   0   8      722.98      722.54     35.17 o
   3   0   8       45.00       40.67      3.08 o
   4   0   8        3.60        1.81      1.37 o
  -4   1   8        0.04        0.69      0.73 o
  -3   1   8        8.19       11.74      0.58 o
  -2   1   8        1.42        0.55      0.71 o
  -1   1   8       34.87       36.10      1.07 o
   0   1   8      433.12      401.38     10.25 o
   1   1   8      114.24      105.73      3.04 o
   2   1   8       15.31       16.30      1.12 o
   3   1   8        0.62        1.60      1.10 o
   4   1   8        1.34        0.72      0.91 o
  -4   2   8        0.17       -0.33      0.76 o
  -3   2   8        4.46        3.11      0.79 o
  -2   2   8       18.47       19.50      0.73 o
  -1   2   8      304.23      300.29      5.86 o
   0   2   8        0.28        0.85      0.46 o
   1   2   8      407.01      383.60     10.47 o
   2   2   8      138.16      132.12      5.09 o
   3   2   8       26.06       26.06      1.69 o
   4   2   8        0.19        0.13      1.00 o
  -4   3   8        1.69        1.25      0.74 o
  -3   3   8        0.97        0.91      0.47 o
  -2   3   8        2.58        2.40      0.43 o
  -1   3   8       44.26       44.00      0.99 o
   0   3   8      140.37      144.09      8.67 o
   1   3   8       20.31       15.98      1.06 o
   2   3   8        0.53        0.99      0.65 o
   3   3   8        1.03        1.44      0.86 o
   4   3   8        0.17       -0.44      1.72 o
  -4   4   8        0.60        0.56      0.89 o
  -3   4   8        5.10        5.15      0.52 o
  -2   4   8        1.01        2.40      0.93 o
  -1   4   8        3.33        3.36      0.40 o
   0   4   8       25.47       21.18      0.89 o
   1   4   8       70.53       76.97      2.81 o
   2   4   8       29.17       23.65      2.95 o
   3   4   8       18.99       17.03      1.37 o
   4   4   8        0.01       -1.48      0.99 o
  -4   5   8        0.45        0.44      0.65 o
  -3   5   8        1.02        0.90      0.64 o
  -2   5   8        0.00       -0.04      0.51 o
  -1   5   8       69.42       79.26      1.75 o
   0   5   8       24.46       17.52      0.78 o
   1   5   8      211.68      216.43      7.85 o
   2   5   8        0.43       -0.27      0.97 o
   3   5   8        0.61        1.01      1.55 o
   4   5   8        0.90        2.07      1.46 o
  -4   6   8        9.44        7.90      0.96 o
  -3   6   8       23.95       24.29      1.06 o
  -2   6   8        5.59        5.80      0.41 o
  -1   6   8       82.31       81.60      1.68 o
   0   6   8        0.34        0.58      0.60 o
   1   6   8       18.00       11.45      1.94 o
   2   6   8        1.62        0.46      1.11 o
   3   6   8        8.92       10.12      1.34 o
   4   6   8        0.29        0.84      0.82 o
  -4   7   8        3.47        3.69      0.99 o
  -3   7   8       12.33       12.52      0.76 o
  -2   7   8       37.01       33.08      1.01 o
  -1   7   8       74.40       84.24      1.96 o
   0   7   8      142.79      136.70      3.50 o
   1   7   8       10.83       12.82      0.88 o
   2   7   8        2.73        2.50      0.68 o
   3   7   8        0.02       -0.44      1.07 o
   4   7   8        8.03       10.88      1.12 o
  -4   8   8       20.68       19.34      2.80 o
  -3   8   8        7.13        7.04      1.38 o
  -2   8   8        4.09        5.48      0.65 o
  -1   8   8      346.25      361.18      8.44 o
   0   8   8       53.92       59.27      3.43 o
   1   8   8      243.91      242.08      9.14 o
   2   8   8        9.36        6.61      1.11 o
   3   8   8       43.57       44.36      2.37 o
   4   8   8        0.59        0.16      0.92 o
  -4   9   8        7.64        5.49      0.97 o
  -3   9   8        0.20        0.93      1.09 o
  -2   9   8       17.20       15.76      0.64 o
  -1   9   8       28.17       31.48      1.59 o
   0   9   8       18.56       14.76      1.17 o
   1   9   8       10.57        6.62      0.98 o
   2   9   8        9.80        8.56      1.48 o
   3   9   8        8.46        6.32      1.12 o
   4   9   8        0.05       -1.55      1.04 o
  -4  10   8        1.21        0.94      1.25 o
  -3  10   8       59.50       66.33      2.33 o
  -2  10   8      135.16      151.34      3.15 o
  -1  10   8        4.34        5.57      0.54 o
   0  10   8        0.34        0.40      0.48 o
   1  10   8       55.46       55.72      2.31 o
   2  10   8        1.84        1.00      0.87 o
   3  10   8        0.05        0.54      1.33 o
   4  10   8        0.74        0.40      1.25 o
  -4  11   8        2.86        0.84      1.51 o
  -3  11   8        4.79        6.29      0.94 o
  -2  11   8       26.10       19.35      0.76 o
  -1  11   8        5.65        5.14      0.56 o
   0  11   8       44.59       47.20      1.50 o
   1  11   8        0.24       -0.16      0.69 o
   2  11   8       31.42       20.09      1.89 o
   3  11   8       37.86       37.47      1.75 o
   4  11   8        1.17       -0.52      0.96 o
  -4  12   8        3.03        3.70      0.89 o
  -3  12   8       40.06       34.39      3.63 o
  -2  12   8      225.99      236.40      7.17 o
  -1  12   8        1.16        0.87      0.89 o
   0  12   8        0.81        0.41      0.35 o
   1  12   8       95.12       79.18      2.43 o
   2  12   8        0.41        0.36      1.45 o
   3  12   8       15.14       16.80      1.95 o
  -4  13   8        5.32        4.59      1.01 o
  -3  13   8        0.88        0.25      0.83 o
  -2  13   8        9.69       12.31      0.69 o
  -1  13   8       18.23       19.52      1.24 o
   0  13   8       56.41       48.37      1.44 o
   1  13   8        7.80        4.53      0.51 o
   2  13   8       99.73       97.36      3.76 o
   3  13   8        7.32        3.90      1.07 o
  -4  14   8        2.69        5.55      1.44 o
  -3  14   8        0.03       -0.82      0.64 o
  -2  14   8        3.00        3.41      0.54 o
  -1  14   8      108.80      109.04      4.13 o
   0  14   8        5.11        4.88      1.42 o
   1  14   8       76.43       68.82      2.26 o
   2  14   8       11.02        9.44      0.82 o
   3  14   8        3.84        3.42      0.71 o
  -3  15   8       13.99       14.24      1.56 o
  -2  15   8        0.44        0.51      0.47 o
  -1  15   8       78.91       81.67      3.21 o
   0  15   8        1.35       -0.88      0.59 o
   1  15   8      115.41      113.51      5.68 o
   2  15   8       18.64       20.86      1.63 o
   3  15   8        3.22        8.01      1.41 o
  -3  16   8        0.41        0.44      1.29 o
  -2  16   8        1.72        1.24      1.15 o
  -1  16   8        0.34        0.73      0.66 o
   0  16   8        0.45       -0.72      1.08 o
   1  16   8        2.68        3.33      1.03 o
   2  16   8        3.60        3.21      0.87 o
   3  16   8        0.85        0.06      1.55 o
  -3  17   8        0.41       -2.08      1.38 o
  -2  17   8        0.22        0.51      1.38 o
  -1  17   8        2.41        2.13      0.72 o
   0  17   8        7.33        7.59      1.62 o
   1  17   8        8.67        7.43      1.08 o
   2  17   8        9.19        9.99      2.80 o
   3  17   8        0.09        0.36      1.23 o
  -3  18   8        0.01        0.61      1.36 o
  -2  18   8       18.38       17.59      1.64 o
  -1  18   8       18.11       19.10      1.14 o
   0  18   8       40.59       40.33      1.71 o
   1  18   8        0.38        1.63      1.27 o
   2  18   8        4.04        3.21      1.18 o
   3  18   8        0.48       -1.32      1.19 o
  -3  19   8        0.18       -0.75      1.56 o
  -2  19   8        1.15        0.13      1.50 o
  -1  19   8       11.82        9.63      1.86 o
   0  19   8        4.72        6.57      1.78 o
   1  19   8       19.32       16.46      1.36 o
   2  19   8       16.85       17.50      1.69 o
  -3  20   8        0.23        1.69      1.98 o
  -2  20   8        2.33        1.41      2.51 o
  -1  20   8       17.63       14.64      1.49 o
   0  20   8        4.16        4.40      1.10 o
   1  20   8        5.20        6.29      1.23 o
   2  20   8        0.39        1.88      1.31 o
  -2  21   8        0.01       -2.42      1.61 o
  -1  21   8        0.24        2.34      1.31 o
   0  21   8       62.10       60.87      3.39 o
   1  21   8       11.13        9.54      1.42 o
   2  21   8        5.50        5.40      1.37 o
  -2  22   8        0.62       -0.85      1.86 o
  -1  22   8        5.18        6.15      1.18 o
   0  22   8        5.28        7.64      1.78 o
   1  22   8       14.43       19.87      1.99 o
   2  22   8       18.56       21.18      3.12 o
  -2  23   8       24.53       29.84      2.91 o
  -1  23   8       10.69       11.50      1.48 o
   0  23   8       32.62       36.93      3.02 o
   1  23   8       13.89       17.37      1.81 o
  -1  24   8        0.02        0.02      0.40 o
   0  24   8        0.06        0.48      1.30 o
   1  24   8       25.90       28.06      2.21 o
  -1  25   8       15.65       16.84      2.97 o
   0  25   8        1.97        4.01      1.75 o
   1  25   8        0.79        2.63      1.47 o
  -4   1   9        6.35        5.57      1.29 o
  -3   1   9       32.51       31.29      2.26 o
  -2   1   9      152.09      153.97      4.53 o
  -1   1   9        3.93        6.58      0.62 o
   0   1   9       16.76       18.12      0.97 o
   1   1   9       94.04       88.80      3.04 o
   2   1   9      355.79      375.69     13.18 o
   3   1   9       44.82       47.43      3.69 o
   4   1   9       10.55        9.98      1.44 o
  -4   2   9        1.57        1.44      1.32 o
  -3   2   9        2.81        1.23      0.58 o
  -2   2   9        1.64        0.72      0.49 o
  -1   2   9        0.74       -0.25      0.41 o
   0   2   9      232.40      225.01      6.99 o
   1   2   9        6.07        6.64      0.83 o
   2   2   9       26.56       24.66      1.52 o
   3   2   9        1.47        4.68      2.16 o
   4   2   9        1.16        1.22      1.43 o
  -4   3   9        2.26        3.10      1.68 o
  -3   3   9       11.27       10.58      0.67 o
  -2   3   9       34.00       33.36      1.25 o
  -1   3   9       18.21       13.88      0.89 o
   0   3   9        2.78        2.28      0.49 o
   1   3   9      220.13      237.74     12.45 o
   2   3   9       12.62       15.05      1.21 o
   3   3   9       30.44       37.60      2.29 o
   4   3   9        0.46       -0.30      1.40 o
  -4   4   9        6.90        6.94      1.36 o
  -3   4   9        3.56        5.79      0.84 o
  -2   4   9        4.58        5.94      0.68 o
  -1   4   9       11.46       12.93      2.61 o
   0   4   9      142.82      127.84      4.82 o
   1   4   9        6.14        4.32      1.45 o
   2   4   9       47.77       54.35      2.30 o
   3   4   9       27.83       28.76      3.72 o
   4   4   9        3.38        6.05      1.66 o
  -4   5   9        0.01        2.02      1.03 o
  -3   5   9        6.96        7.84      0.71 o
  -2   5   9       41.04       39.66      1.36 o
  -1   5   9        2.15        2.69      0.45 o
   0   5   9       17.07       15.37      0.84 o
   1   5   9        0.50        0.95      0.68 o
   2   5   9       69.64       75.20      3.19 o
   3   5   9        1.63        0.76      1.29 o
   4   5   9       14.57       15.05      2.03 o
  -4   6   9        0.32        0.47      1.01 o
  -3   6   9        1.52        0.26      0.87 o
  -2   6   9        1.01        0.85      0.41 o
  -1   6   9        0.01        0.19      0.47 o
   0   6   9       65.25       71.86      2.57 o
   1   6   9      115.14      115.76      3.36 o
   2   6   9        0.01        1.51      0.96 o
   3   6   9       12.60       10.33      1.25 o
   4   6   9        5.92        8.01      1.11 o
  -4   7   9        0.99        2.30      0.98 o
  -3   7   9        0.55        0.15      0.99 o
  -2   7   9        1.39        3.24      0.61 o
  -1   7   9        0.03        1.66      1.44 o
   0   7   9        7.08        8.02      0.66 o
   1   7   9        0.73        1.50      0.75 o
   2   7   9       37.91       33.65      2.08 o
   3   7   9        0.34        1.33      0.98 o
   4   7   9        1.81        2.47      1.07 o
  -4   8   9        0.31        0.39      1.31 o
  -3   8   9        0.39       -0.57      0.85 o
  -2   8   9        0.48        0.75      0.55 o
  -1   8   9       10.27        8.22      1.46 o
   0   8   9       17.10       18.04      0.93 o
   1   8   9       10.55       11.64      0.90 o
   2   8   9        0.04        0.75      0.71 o
   3   8   9        0.02       -0.63      0.97 o
  -4   9   9        2.77        4.06      0.78 o
  -3   9   9        0.05        1.89      0.95 o
  -2   9   9       68.38       80.62      2.60 o
  -1   9   9        7.29        6.81      1.41 o
   0   9   9        5.02        2.20      0.55 o
   1   9   9       39.08       33.43      1.52 o
   2   9   9       20.88       21.05      1.70 o
   3   9   9        3.60        5.03      1.51 o
  -4  10   9        3.53        3.36      0.96 o
  -3  10   9       16.98       16.03      2.74 o
  -2  10   9       23.02       26.39      1.04 o
  -1  10   9        3.46        4.88      0.57 o
   0  10   9       77.45       66.44      2.14 o
   1  10   9      135.87      120.68      4.54 o
   2  10   9        0.04        0.21      2.54 o
   3  10   9       11.24       10.80      1.04 o
  -4  11   9        0.42        0.95      1.88 o
  -3  11   9       49.57       55.93      2.18 o
  -2  11   9       31.79       24.33      0.99 o
  -1  11   9       68.33       70.33      2.82 o
   0  11   9       10.89       11.52      0.79 o
   1  11   9        9.06        8.57      0.81 o
   2  11   9       32.07       28.40      1.69 o
   3  11   9        0.01        0.94      0.80 o
  -3  12   9        4.46        3.34      1.07 o
  -2  12   9       42.29       44.18      1.83 o
  -1  12   9       99.74       98.73      4.38 o
   0  12   9        8.61        8.02      2.11 o
   1  12   9       61.88       50.02      2.62 o
   2  12   9       88.51       80.79      3.51 o
   3  12   9        6.93        7.11      1.04 o
  -3  13   9        1.15        1.46      0.88 o
  -2  13   9       79.17       79.86      3.40 o
  -1  13   9       43.59       43.04      1.91 o
   0  13   9        9.93        7.55      0.92 o
   1  13   9        0.06        1.12      0.78 o
   2  13   9        1.36        0.25      0.54 o
   3  13   9        1.85        2.97      1.34 o
  -3  14   9        0.26       -0.02      1.21 o
  -2  14   9       11.04       11.10      1.38 o
  -1  14   9       23.11       23.32      1.46 o
   0  14   9       52.88       44.53      2.26 o
   1  14   9        3.76        3.01      0.90 o
   2  14   9        6.92        6.60      2.35 o
   3  14   9        1.34        1.49      1.17 o
  -3  15   9        5.14        4.70      1.56 o
  -2  15   9        0.59        1.16      0.70 o
  -1  15   9       10.94        9.86      0.99 o
   0  15   9       54.04       53.02      2.37 o
   1  15   9       34.28       28.68      1.87 o
   2  15   9        1.14        1.62      1.70 o
   3  15   9        0.69        0.43      1.36 o
  -3  16   9        1.31       -0.06      2.14 o
  -2  16   9        2.67        1.30      1.23 o
  -1  16   9        7.60        4.94      1.09 o
   0  16   9       18.30       19.42      1.44 o
   1  16   9       17.78       14.85      1.65 o
   2  16   9        5.19        5.88      2.79 o
   3  16   9        3.86        3.21      1.27 o
  -3  17   9        4.00        8.35      2.79 o
  -2  17   9        0.05       -0.44      2.06 o
  -1  17   9       28.45       26.26      1.70 o
   0  17   9        5.82        6.97      1.29 o
   1  17   9        0.04        0.10      1.49 o
   2  17   9        9.78        9.08      1.35 o
  -3  18   9        0.97        1.17      1.87 o
  -2  18   9        2.10        2.10      1.69 o
  -1  18   9        4.96        4.49      1.33 o
   0  18   9       37.11       34.99      2.23 o
   1  18   9       18.97       21.07      1.84 o
   2  18   9        6.79        6.66      1.77 o
  -2  19   9        0.46       -0.60      1.64 o
  -1  19   9        0.06        1.22      0.97 o
   0  19   9        2.27        3.11      1.13 o
   1  19   9       33.89       35.95      2.31 o
   2  19   9        0.31       -1.66      1.11 o
  -2  20   9       17.39       18.65      2.69 o
  -1  20   9        5.36        4.28      1.27 o
   0  20   9        0.16       -0.95      1.13 o
   1  20   9        6.81        6.84      1.46 o
   2  20   9        1.00        1.24      1.30 o
  -2  21   9       23.63       23.42      3.20 o
  -1  21   9       56.83       52.96      3.30 o
   0  21   9        5.60        3.41      1.72 o
   1  21   9        4.51        5.47      1.41 o
   2  21   9        0.94        3.27      1.43 o
  -2  22   9       19.31       23.12      3.36 o
  -1  22   9        0.04        1.93      1.13 o
   0  22   9        0.00       -1.19      1.04 o
   1  22   9        6.00        7.60      1.53 o
  -1  23   9        2.00        3.08      2.76 o
   0  23   9        3.83        3.97      1.45 o
   1  23   9        1.15       -1.24      1.59 o
  -1  24   9        1.81        0.44      2.02 o
   0  24   9        1.65        1.04      1.31 o
  -4   0  10        0.09        0.93      2.43 o
  -3   0  10        2.42        3.63      0.73 o
  -2   0  10       35.74       40.50      2.26 o
  -1   0  10      151.70      147.18      6.16 o
   0   0  10     1020.42     1082.51     63.11 o
   1   0  10      187.62      186.66     11.80 o
   2   0  10        1.49        1.13      1.50 o
   3   0  10       10.43       10.01      1.81 o
  -4   1  10        0.35        0.53      1.68 o
  -3   1  10        0.73        0.86      1.19 o
  -2   1  10       20.77       20.95      0.88 o
  -1   1  10        8.03       12.66      1.12 o
   0   1  10       12.49       13.85      1.06 o
   1   1  10      620.75      629.14     23.34 o
   2   1  10        3.64        2.55      1.10 o
   3   1  10        6.31        7.99      1.59 o
  -4   2  10        0.04        0.67      1.25 o
  -3   2  10        4.41        4.15      0.59 o
  -2   2  10       12.77       10.90      0.87 o
  -1   2  10       76.67       80.92      2.85 o
   0   2  10        0.18        1.86      0.86 o
   1   2  10      104.41      109.27      4.44 o
   2   2  10       51.80       54.97      4.67 o
   3   2  10        5.66        3.69      1.57 o
  -4   3  10        0.05        3.88      1.79 o
  -3   3  10        0.29        0.99      0.64 o
  -2   3  10       17.05       16.60      0.73 o
  -1   3  10       94.91      108.76      4.24 o
   0   3  10      327.14      335.52     11.57 o
   1   3  10       84.64       78.38      5.54 o
   2   3  10       67.21       75.38      6.79 o
   3   3  10        3.94        3.97      1.03 o
  -4   4  10        0.04        0.13      0.44 o
  -3   4  10        0.46        0.87      1.17 o
  -2   4  10        0.28        1.18      1.01 o
  -1   4  10       18.65       21.92      1.39 o
   0   4  10       14.18       13.98      0.85 o
   1   4  10       61.81       64.09      2.56 o
   2   4  10        5.83        5.72      1.65 o
   3   4  10        0.39       -0.02      1.61 o
  -4   5  10        3.03        5.11      1.81 o
  -3   5  10        2.85        2.53      0.70 o
  -2   5  10        0.09        1.26      0.56 o
  -1   5  10       35.11       27.66      1.39 o
   0   5  10       59.37       62.05      2.07 o
   1   5  10       70.32       60.01      2.38 o
   2   5  10        0.34        1.66      1.70 o
   3   5  10       11.91       13.07      1.57 o
  -4   6  10        0.01       -1.26      0.84 o
  -3   6  10        0.75        0.69      1.43 o
  -2   6  10        4.51        5.21      1.54 o
  -1   6  10        8.38        8.65      0.80 o
   0   6  10      185.74      208.06      5.85 o
   1   6  10        0.11       -0.18      0.87 o
   2   6  10       21.73       19.03      2.86 o
   3   6  10        0.59        1.96      1.10 o
  -4   7  10        1.61        1.80      1.28 o
  -3   7  10        0.14        0.22      0.79 o
  -2   7  10       44.54       44.75      1.49 o
  -1   7  10        0.45       -0.59      1.07 o
   0   7  10       13.78       14.23      1.17 o
   1   7  10       49.78       48.93      2.20 o
   2   7  10       62.13       64.50      3.24 o
   3   7  10        1.61        1.18      1.13 o
  -3   8  10        4.51        5.24      2.26 o
  -2   8  10        0.01        0.32      0.54 o
  -1   8  10      107.43      115.49      4.19 o
   0   8  10       79.50       82.65      2.45 o
   1   8  10       31.17       25.90      1.71 o
   2   8  10       17.50       20.46      1.55 o
   3   8  10       18.90       18.73      2.20 o
  -3   9  10       22.31       18.74      1.37 o
  -2   9  10       25.55       25.98      1.14 o
  -1   9  10       15.00       17.65      1.47 o
   0   9  10       71.58       64.24      2.63 o
   1   9  10        1.01        4.24      0.90 o
   2   9  10       98.00       95.23      4.88 o
   3   9  10        9.82        9.19      1.57 o
  -3  10  10       40.59       37.37      1.89 o
  -2  10  10       32.53       27.67      1.25 o
  -1  10  10       21.35       18.89      1.42 o
   0  10  10       32.03       27.58      2.82 o
   1  10  10        1.31        1.26      1.09 o
   2  10  10       36.42       34.62      2.29 o
   3  10  10        1.16        1.31      1.39 o
  -3  11  10        3.28        2.89      1.04 o
  -2  11  10        5.33        6.80      0.88 o
  -1  11  10        0.00       -0.11      0.37 o
   0  11  10        4.25        4.79      1.04 o
   1  11  10      104.45      107.40      4.89 o
   2  11  10       21.19       18.15      1.51 o
   3  11  10        3.16        5.88      0.95 o
  -3  12  10       37.43       41.64      5.92 o
  -2  12  10       34.65       27.17      1.26 o
  -1  12  10       14.27       15.03      1.44 o
   0  12  10       12.08       13.16      1.31 o
   1  12  10        3.55        5.06      1.53 o
   2  12  10        0.01        0.89      1.13 o
   3  12  10        2.09        0.77      2.41 o
  -3  13  10        1.32        1.71      1.61 o
  -2  13  10        6.93        7.63      0.97 o
  -1  13  10        6.07        5.79      0.88 o
   0  13  10        1.91        1.07      0.90 o
   1  13  10       18.93       17.91      2.07 o
   2  13  10        3.16        4.84      1.20 o
   3  13  10        0.18       -0.78      1.54 o
  -3  14  10        2.94       -0.67      1.87 o
  -2  14  10        9.23       12.08      1.84 o
  -1  14  10        0.84        2.11      1.94 o
   0  14  10       30.18       25.91      1.86 o
   1  14  10        3.99        5.51      1.14 o
   2  14  10       19.41       19.24      3.05 o
   3  14  10        3.77        3.05      1.53 o
  -3  15  10        0.46       -0.83      1.18 o
  -2  15  10        0.00        1.98      1.12 o
  -1  15  10       10.17        9.69      1.11 o
   0  15  10        3.78        3.15      1.62 o
   1  15  10       30.04       30.90      1.84 o
   2  15  10        1.46        0.45      1.27 o
  -3  16  10        0.05       -0.94      1.28 o
  -2  16  10        3.21        2.56      0.99 o
  -1  16  10        2.09        1.84      0.94 o
   0  16  10      103.64      108.90      5.49 o
   1  16  10        2.22        1.11      1.05 o
   2  16  10       16.22       19.04      1.81 o
  -2  17  10        4.23        5.49      1.61 o
  -1  17  10        0.36        0.16      1.00 o
   0  17  10        0.61        0.67      1.02 o
   1  17  10       35.08       38.76      2.42 o
   2  17  10        4.30        6.16      1.63 o
  -2  18  10        3.23        4.29      1.71 o
  -1  18  10       11.12       15.87      1.83 o
   0  18  10        0.90        2.02      1.39 o
   1  18  10        1.49        3.96      1.26 o
   2  18  10        4.31        4.67      3.13 o
  -2  19  10        8.14       12.03      2.78 o
  -1  19  10        8.83        9.26      2.53 o
   0  19  10        4.31        5.15      1.08 o
   1  19  10        0.15       -0.17      1.20 o
   2  19  10        4.88        6.76      2.09 o
  -2  20  10        0.23        0.77      2.87 o
  -1  20  10        0.04       -1.18      0.95 o
   0  20  10        0.11        0.14      1.37 o
   1  20  10       14.90       18.94      1.60 o
  -1  21  10        1.69        1.68      1.47 o
   0  21  10        0.29        1.40      1.34 o
   1  21  10       15.13       18.50      2.33 o
  -1  22  10        2.02        1.88      1.15 o
   0  22  10        6.36        7.13      1.44 o
  -3   1  11        6.35        5.21      2.46 o
  -2   1  11        5.71        5.51      0.84 o
  -1   1  11       76.98       85.81      3.79 o
   0   1  11       13.41       12.10      1.12 o
   1   1  11       77.69       80.62      3.18 o
   2   1  11        1.47        1.80      1.11 o
   3   1  11        6.78        5.92      1.78 o
  -3   2  11       27.00       29.25      1.36 o
  -2   2  11        4.75        6.46      1.27 o
  -1   2  11        1.16        3.57      1.64 o
   0   2  11      138.63      140.14      6.98 o
   1   2  11       14.00       12.74      1.45 o
   2   2  11       10.27        8.38      1.17 o
   3   2  11        0.97        1.21      1.20 o
  -3   3  11       14.98       14.52      1.23 o
  -2   3  11        8.33        5.77      0.69 o
  -1   3  11      200.69      219.68      8.00 o
   0   3  11       26.80       26.20      1.88 o
   1   3  11        2.55        1.63      0.97 o
   2   3  11        3.26        5.90      1.10 o
   3   3  11       15.06       16.53      1.80 o
  -3   4  11       10.19       12.17      0.98 o
  -2   4  11        7.82        7.44      0.75 o
  -1   4  11        0.59       -0.18      0.75 o
   0   4  11        7.00        6.57      1.02 o
   1   4  11      128.39      129.48      4.83 o
   2   4  11        0.52       -0.06      1.03 o
   3   4  11        0.67        2.81      1.57 o
  -3   5  11        1.61        1.46      0.95 o
  -2   5  11        9.73       12.83      0.91 o
  -1   5  11       76.79       81.81      3.58 o
   0   5  11        5.04        4.77      0.94 o
   1   5  11        5.98        5.40      1.61 o
   2   5  11        1.15        2.35      1.59 o
   3   5  11       28.63       29.31      2.22 o
  -3   6  11        3.45        2.52      1.09 o
  -2   6  11       35.25       34.11      1.47 o
  -1   6  11        3.09        2.98      0.99 o
   0   6  11       19.16       18.55      1.45 o
   1   6  11       77.30       82.58      6.54 o
   2   6  11       18.38       17.70      1.35 o
   3   6  11        1.85        3.63      1.38 o
  -3   7  11        0.42        0.73      1.11 o
  -2   7  11        6.92        7.50      0.75 o
  -1   7  11       18.38       19.54      3.57 o
   0   7  11       62.12       48.19      2.37 o
   1   7  11       15.44       15.63      1.27 o
   2   7  11       20.60       17.23      1.66 o
   3   7  11        0.54        2.47      1.35 o
  -3   8  11        9.09        6.10      0.98 o
  -2   8  11        1.97        1.83      1.34 o
  -1   8  11       12.69       12.40      1.04 o
   0   8  11        5.58        3.32      2.12 o
   1   8  11        0.97        2.90      1.11 o
   2   8  11        0.06        1.40      1.02 o
   3   8  11        0.12        0.61      2.10 o
  -3   9  11       12.62       13.78      1.99 o
  -2   9  11        0.14        0.47      0.67 o
  -1   9  11       10.74       10.86      1.76 o
   0   9  11       95.31       97.38      4.52 o
   1   9  11       17.89       14.16      1.46 o
   2   9  11        2.88        4.54      1.55 o
   3   9  11        3.34        3.28      1.46 o
  -3  10  11        2.40        1.36      1.34 o
  -2  10  11       33.28       33.48      2.16 o
  -1  10  11        4.14        3.85      1.07 o
   0  10  11       36.05       34.68      2.36 o
   1  10  11        8.80       10.47      1.92 o
   2  10  11        0.77        1.51      1.54 o
   3  10  11        4.75        2.32      1.95 o
  -3  11  11       14.32       13.98      3.10 o
  -2  11  11       67.87       66.74      2.89 o
  -1  11  11       11.25       14.32      1.59 o
   0  11  11        0.56        0.47      0.92 o
   1  11  11        2.01        2.67      1.22 o
   2  11  11        0.66       -0.90      1.58 o
  -3  12  11        4.24        6.10      1.85 o
  -2  12  11        1.68        2.52      0.84 o
  -1  12  11        3.82        3.51      0.92 o
   0  12  11        4.57        3.22      1.04 o
   1  12  11       47.13       43.05      2.34 o
   2  12  11        5.46        5.06      1.52 o
  -3  13  11        0.73        1.76      2.30 o
  -2  13  11        0.50        0.37      1.50 o
  -1  13  11       72.18       75.80      3.77 o
   0  13  11        3.86        4.02      1.86 o
   1  13  11        1.85        0.64      1.33 o
   2  13  11        0.19       -0.25      1.50 o
  -2  14  11        2.07        2.94      2.03 o
  -1  14  11        0.30        0.03      2.18 o
   0  14  11       44.31       48.07      5.53 o
   1  14  11        3.29        1.95      1.26 o
   2  14  11        0.41        0.05      1.27 o
  -2  15  11        0.96        1.69      2.38 o
  -1  15  11        5.73        6.65      1.23 o
   0  15  11        1.77        0.57      0.90 o
   1  15  11        1.86        0.73      1.15 o
   2  15  11        0.72       -0.94      1.53 o
  -2  16  11        0.15        0.36      1.69 o
  -1  16  11        5.76        8.71      2.04 o
   0  16  11       35.00       33.44      2.15 o
   1  16  11        6.16        3.74      2.01 o
   2  16  11        3.71        6.51      3.04 o
  -2  17  11        9.34       11.94      2.11 o
  -1  17  11        0.79        1.79      1.21 o
   0  17  11        0.98        3.01      1.50 o
   1  17  11        0.31       -0.21      1.17 o
  -2  18  11        4.52        3.90      1.66 o
  -1  18  11       26.83       28.30      2.32 o
   0  18  11        2.75        2.43      1.14 o
   1  18  11        0.16        0.95      1.35 o
  -1  19  11       12.04       10.40      1.56 o
   0  19  11        0.73        0.06      1.81 o
   1  19  11        5.59        9.70      3.14 o
  -1  20  11        2.88       -0.19      1.33 o
   0  20  11       13.57       13.30      1.68 o
  -3   0  12        2.01        1.01      0.97 o
  -2   0  12       16.82       18.38      1.47 o
  -1   0  12        3.67        6.91      1.34 o
   0   0  12      101.35      101.10      6.13 o
   1   0  12       11.38       13.48      2.24 o
   2   0  12        2.26        2.99      1.45 o
   3   0  12        0.00        0.16      1.89 o
  -3   1  12        0.00       -0.20      0.78 o
  -2   1  12        0.54       -0.51      0.68 o
  -1   1  12       26.61       29.80      1.91 o
   0   1  12       17.04       16.60      1.58 o
   1   1  12        1.22        2.77      0.94 o
   2   1  12       19.73       17.70      1.51 o
   3   1  12        0.38       -0.67      1.85 o
  -3   2  12        0.76        1.07      0.88 o
  -2   2  12        0.00        0.59      0.86 o
  -1   2  12        7.16        5.53      1.05 o
   0   2  12       74.68       70.19      3.45 o
   1   2  12       10.10       12.72      1.44 o
   2   2  12        8.29        7.18      1.33 o
   3   2  12        0.14        0.17      1.12 o
  -3   3  12        0.98        0.13      0.82 o
  -2   3  12       12.06       11.11      0.85 o
  -1   3  12       33.36       35.81      3.42 o
   0   3  12       59.34       62.87      3.19 o
   1   3  12       23.98       23.17      1.97 o
   2   3  12        0.14        1.15      1.92 o
   3   3  12        8.94        8.17      1.98 o
  -3   4  12        0.00        1.10      0.86 o
  -2   4  12       12.13       12.58      1.31 o
  -1   4  12       80.00       88.42      5.68 o
   0   4  12      150.99      149.11      7.46 o
   1   4  12        1.51        0.11      1.35 o
   2   4  12        3.44        5.87      1.54 o
   3   4  12        5.59        3.68      1.74 o
  -3   5  12        0.27       -0.22      1.20 o
  -2   5  12        9.73        9.99      1.99 o
  -1   5  12       61.41       69.51      3.03 o
   0   5  12       41.84       33.83      2.19 o
   1   5  12        4.37        2.54      1.43 o
   2   5  12        1.85       -0.22      1.31 o
  -3   6  12        1.27       -0.02      1.38 o
  -2   6  12       11.80       12.94      2.38 o
  -1   6  12       28.87       31.61      2.92 o
   0   6  12        2.12        3.08      1.32 o
   1   6  12        4.40        6.55      1.79 o
   2   6  12        9.04        8.69      1.64 o
  -3   7  12        5.58        5.12      1.44 o
  -2   7  12        2.68        2.47      0.79 o
  -1   7  12       42.82       44.80      2.66 o
   0   7  12        8.56        8.88      1.18 o
   1   7  12        0.23        1.59      1.07 o
   2   7  12       29.67       33.71      2.42 o
  -3   8  12        0.91        0.88      1.49 o
  -2   8  12        9.99       13.88      2.43 o
  -1   8  12        0.17        0.78      0.90 o
   0   8  12       12.91       10.55      1.26 o
   1   8  12       59.24       58.73      3.33 o
   2   8  12        0.79        0.54      1.80 o
  -3   9  12       10.19       11.46      3.03 o
  -2   9  12       15.66       16.91      1.63 o
  -1   9  12        0.01        0.23      0.88 o
   0   9  12        5.59        4.39      1.18 o
   1   9  12        3.57        1.89      1.27 o
   2   9  12       12.68       18.85      2.14 o
  -3  10  12        3.42        3.03      1.67 o
  -2  10  12        0.01        0.40      1.10 o
  -1  10  12        0.10       -0.59      1.51 o
   0  10  12       11.10        8.11      1.27 o
   1  10  12        0.44        0.04      0.40 o
   2  10  12       10.04       11.86      1.67 o
  -2  11  12        1.67        2.18      1.49 o
  -1  11  12        7.31        4.32      1.14 o
   0  11  12        2.25        2.19      1.78 o
   1  11  12        0.76        3.11      1.54 o
   2  11  12        1.31        2.24      1.52 o
  -2  12  12        1.31       -0.69      1.24 o
  -1  12  12        1.84        3.68      1.30 o
   0  12  12       16.06       15.78      1.35 o
   1  12  12        9.16        9.25      1.51 o
   2  12  12        0.01       -0.01      1.18 o
  -2  13  12        0.01        2.38      2.63 o
  -1  13  12        0.11        1.92      1.18 o
   0  13  12        1.41        0.30      0.93 o
   1  13  12        0.11       -1.33      1.10 o
   2  13  12        1.09        1.36      1.56 o
  -2  14  12        0.15        1.13      1.66 o
  -1  14  12        0.64        1.24      2.48 o
   0  14  12        0.63       -0.16      0.96 o
   1  14  12        1.56       -0.57      1.96 o
  -2  15  12        6.91        9.57      2.55 o
  -1  15  12        7.51        5.87      1.29 o
   0  15  12        2.90        2.20      1.49 o
   1  15  12        1.92        1.98      1.29 o
  -1  16  12        0.07       -0.23      1.11 o
   0  16  12        3.30        7.96      3.52 o
   1  16  12        0.57        2.41      1.34 o
  -1  17  12        3.21        2.52      1.56 o
   0  17  12        0.18        1.20      1.57 o
   1  17  12        0.32        2.08      1.47 o
  -1  18  12       13.74       12.41      4.02 o
   0  18  12        9.54       10.52      3.84 o
  -3   1  13        1.66       -0.12      1.00 o
  -2   1  13        0.06        0.90      1.01 o
  -1   1  13        4.84        5.39      1.08 o
   0   1  13        4.55        6.63      1.90 o
   1   1  13        8.05        6.23      1.25 o
   2   1  13        4.02        3.50      1.31 o
  -2   2  13        9.59        9.23      1.26 o
  -1   2  13        2.41        2.32      1.45 o
   0   2  13       10.71        7.08      1.38 o
   1   2  13        7.14        6.94      1.37 o
   2   2  13        0.42        0.41      1.32 o
  -2   3  13        5.91        6.33      1.29 o
  -1   3  13       21.96       25.15      1.77 o
   0   3  13        5.33        6.18      1.34 o
   1   3  13        7.65        5.31      1.23 o
   2   3  13        5.76        5.18      1.17 o
  -2   4  13       21.46       26.18      3.05 o
  -1   4  13        6.05        7.44      1.19 o
   0   4  13        2.37        1.86      1.43 o
   1   4  13       16.69       17.88      1.40 o
   2   4  13        0.08       -1.42      1.82 o
  -2   5  13        0.06        0.80      1.06 o
  -1   5  13        3.11        0.72      1.11 o
   0   5  13       59.33       54.85      3.13 o
   1   5  13        0.00       -0.85      1.51 o
   2   5  13       24.45       22.89      2.57 o
  -2   6  13        9.11        7.89      1.20 o
  -1   6  13       35.38       38.82      2.46 o
   0   6  13        1.30       -0.57      1.09 o
   1   6  13        2.27        0.24      1.90 o
   2   6  13       10.49       10.46      2.09 o
  -2   7  13        6.16        7.04      1.23 o
  -1   7  13       16.67       16.33      1.83 o
   0   7  13        0.00       -0.67      0.98 o
   1   7  13       35.22       42.26      3.03 o
   2   7  13        7.63       11.16      1.64 o
  -2   8  13        0.28        2.32      1.15 o
  -1   8  13        4.24        3.60      1.13 o
   0   8  13        5.89        7.21      1.36 o
   1   8  13        3.15        2.57      1.36 o
   2   8  13        0.15        0.67      1.73 o
  -2   9  13        0.39        1.08      2.44 o
  -1   9  13       13.10       10.95      1.43 o
   0   9  13        3.49        8.76      1.98 o
   1   9  13        3.25        3.07      1.30 o
   2   9  13        0.73       -0.80      1.54 o
  -2  10  13        0.59        0.41      1.11 o
  -1  10  13       11.21       12.31      1.46 o
   0  10  13        0.20        0.37      1.73 o
   1  10  13       17.49       21.44      2.18 o
  -2  11  13        0.76       -0.32      1.72 o
  -1  11  13        0.11        0.83      1.06 o
   0  11  13       10.41        8.82      1.53 o
   1  11  13        0.34        0.33      1.42 o
  -2  12  13        1.42        0.16      1.61 o
  -1  12  13        3.20        4.63      1.73 o
   0  12  13        0.02        0.15      1.64 o
   1  12  13        6.34        7.19      2.08 o
  -1  13  13        3.24        2.64      1.49 o
   0  13  13        7.66       11.56      3.48 o
   1  13  13        9.14       14.46      1.93 o
  -1  14  13        8.44        8.00      1.59 o
   0  14  13        2.12        3.05      1.40 o
   1  14  13        4.27        5.76      2.11 o
  -1  15  13        0.00        0.91      2.04 o
   0  15  13        4.19        3.36      1.21 o
  -2   0  14        0.07        1.78      2.10 o
  -1   0  14       12.58       11.98      1.94 o
   0   0  14       17.31       19.82      2.60 o
   1   0  14       21.66       21.20      2.63 o
  -2   1  14        0.70       -0.27      1.20 o
  -1   1  14        0.53        0.54      1.03 o
   0   1  14        2.71        0.74      2.00 o
   1   1  14        0.00        0.52      1.23 o
  -2   2  14        2.14        1.94      1.33 o
  -1   2  14        0.50        1.31      2.10 o
   0   2  14        0.42        1.58      1.30 o
   1   2  14       13.39       18.17      2.14 o
  -2   3  14        0.23       -0.36      1.23 o
  -1   3  14        0.39       -0.12      1.25 o
   0   3  14        1.39        1.95      1.34 o
   1   3  14        4.81        9.87      2.53 o
  -2   4  14        2.73        4.22      1.44 o
  -1   4  14        9.36        9.57      1.42 o
   0   4  14        1.86        4.36      1.59 o
   1   4  14        2.74        6.31      1.39 o
  -2   5  14       14.33       18.28      1.77 o
  -1   5  14       35.23       35.53      2.61 o
   0   5  14       14.33       13.15      1.58 o
   1   5  14        2.88        5.37      1.37 o
  -2   6  14       25.50       24.61      2.28 o
  -1   6  14        1.57        1.71      1.31 o
   0   6  14        0.84        0.77      1.18 o
   1   6  14        2.01        3.39      1.45 o
  -1   7  14       29.11       24.95      2.54 o
   0   7  14        0.04       -1.69      1.57 o
   1   7  14        4.82        4.97      1.43 o
  -1   8  14        3.16        2.24      2.73 o
   0   8  14        3.22        5.34      1.33 o
   1   8  14        0.00       -0.23      1.41 o
  -1   9  14        1.88        2.16      1.42 o
   0   9  14        2.10        1.91      1.45 o
   1   9  14        2.45        1.93      1.68 o
  -1  10  14        0.03        0.08      1.29 o
   0  10  14        4.36        4.04      1.24 o
   0  11  14        2.64        3.70      1.50 o
  -1   1  15        0.07       -0.65      1.68 o
   0   1  15        0.00       -0.37      1.53 o
   0   2  15        5.60        5.85      1.67 o
   0   3  15        0.23       -0.76      1.31 o
   0   4  15        2.13        2.03      1.51 o
 
